# Supplementary material for: The proline-rich antimicrobial peptide Api137 disrupts large ribosomal subunit assembly and induces misfolding
Source: Nat Commun. 2025 Jan 10;16:567. doi: 10.1038/s41467-025-55836-8 (PMC11723945; doi:10.1038/s41467-025-55836-8)
Supplement: Supplementary file 4 — Source Data [file 41467_2025_55836_MOESM4_ESM.xlsx]

## Sheet: Figure 1b
Figure 1b
MC4100 control															MC4100 8µgmL Onc112											MC4100 8µgmL Api137
	1		2		3		4		⌀		⌀		⌀ [%]			1		2		3		⌀		⌀ [%]			1		2		3		⌀		⌀ [%]
fraction	A254nm		A254nm		A254nm		A254nm		70S max		A254nm		A254nm		fraction	A254nm		A254nm		A254nm		A254nm		A254nm		fraction	A254nm		A254nm		A254nm		A254nm		A254nm
77	569.869		547.982		371.543		948.24				609.409		0.609039		77	884.799		1112.12		1277.28		1091.4		1.09074		77	550.645		548.061		638.329		579.012		0.578661
76	722.629		674.085		505.853		1170.1		1000.61		768.167		0.767701		76	1079.18		1353.01		1530.88		1321.02		1.32022		76	715.565		676.763		883.465		758.598		0.758138
75	860.074		727.022		608.969		1376.77				893.208		0.892667		75	1217.09		1493.71		1717.08		1475.96		1.47507		75	864.218		822.173		938.719		875.037		0.874506
74	934.007		792.024		666.051		1414.58				951.667		0.951089		74	1299.52		1598.6		1737.08		1545.07		1.54413		74	993.374		875.051		1023.96		964.128		0.963544
73	986.493		820.594		708.538		1486.8				1000.61		1		73	1345.48		1576.14		1732.6		1551.41		1.55047		73	1016.62		897.946		965.44		960.001		0.959419
72	983.178		843.336		711.81		1381.21				979.884		0.97929		72	1391.92		1546.08		1615.86		1517.95		1.51703		72	1010.88		848.246		970.234		943.119		0.942547
71	999.794		858.905		657.401		1347.6				965.925		0.965339		71	1394.39		1432.42		1490.65		1439.15		1.43828		71	922.035		814.796		853.617		863.483		0.862959
70	902.308		859.927		648.548		1174.2				896.245		0.895702		70	1405.01		1324.19		1338.28		1355.83		1.35501		70	871.19		724.281		806.643		800.705		0.800219
69	870.054		858.903		549.345		1102.57				845.217		0.844705		69	1320.92		1198.38		1214.21		1244.5		1.24375		69	738.161		664.686		693.294		698.714		0.69829
68	750.169		817.637		519.646		964.631				763.021		0.762558		68	1302.14		1106.01		1066.28		1158.14		1.15744		68	701.888		598.859		649.189		649.979		0.649585
67	709.53		791.575		454.045		882.428				709.394		0.708964		67	1138.15		974.842		999.881		1037.63		1.037		67	585.094		536.849		564.059		562.001		0.56166
66	597.029		729.034		411.292		783.914				630.317		0.629935		66	1095.16		913.826		865.447		958.145		0.957564		66	558.893		505.788		532.523		532.401		0.532078
65	566.268		698.447		372.744		735.255				593.179		0.592819		65	968.135		802.305		836.745		869.062		0.868535		65	483.734		455.827		477.887		472.483		0.472196
64	490.615		652.461		338.564		683.359				541.25		0.540922		64	869.543		774.877		738.932		794.451		0.793969		64	460.742		448.842		448.541		452.708		0.452434
63	464.099		617.977		319.743		654.581				514.1		0.513788		63	788.31		696.57		730.28		738.387		0.737939		63	433.711		422.193		440.342		432.082		0.43182
62	429.309		586.947		298.193		640.373				488.706		0.488409		62	715.497		682.959		674.047		690.834		0.690415		62	422.71		437.14		436.056		431.969		0.431707
61	416.812		572.22		299.922		616.911				476.466		0.476177		61	655.886		642.912		678.312		659.037		0.658637		61	435.425		451.859		464.422		450.569		0.450295
60	414.985		542.494		288.324		603.706				462.377		0.462097		60	629.634		637.461		652.792		639.962		0.639574		60	441.569		473.413		486.153		467.045		0.466762
59	410.574		539.014		295.743		574.019				454.837		0.454562		59	594.339		612.814		658.104		621.752		0.621375		59	479.861		512.022		511.621		501.168		0.500864
58	414.265		490.176		285.274		539.086				432.2		0.431938		58	593.546		610.034		635.605		613.062		0.61269		58	501.039		532.724		533.966		522.576		0.522259
57	413.109		489.948		281.715		503.57				422.085		0.42183		57	572.775		581.295		636.831		596.967		0.596605		57	533.607		562.471		544.456		546.845		0.546513
56	397.671		425.972		260.801		455.849				385.073		0.38484		56	576.415		579.125		597.084		584.208		0.583854		56	553.544		575.788		557.409		562.247		0.561906
55	381.071		427.562		250.923		417.862				369.355		0.369131		55	550.678		535.341		591.304		559.108		0.558769		55	570.069		597.844		571.443		579.785		0.579434
54	347.785		360.617		221.506		368.761				324.667		0.32447		54	544.185		531.318		539.065		538.189		0.537863		54	586.864		612.434		583.829		594.376		0.594015
53	320.939		361.619		208.16		342.972				308.423		0.308235		53	506.079		480.61		529.748		505.479		0.505172		53	603.82		630.331		600.037		611.396		0.611025
52	286.948		302.441		182.941		303.465				268.949		0.268786		52	491.962		474.342		484.925		483.743		0.48345		52	623.867		643.495		615.307		627.556		0.627176
51	266.21		305.225		171.731		286.12				257.322		0.257165		51	452.427		429.597		474.133		452.052		0.451778		51	651.12		655.417		631.517		646.018		0.645626
50	236.348		258.188		153.392		259.043				226.743		0.226605		50	438.645		422.909		453.189		438.248		0.437982		50	672.447		665.055		652.923		663.475		0.663073
49	223.073		253.482		144.037		239.354				214.987		0.214856		49	408.408		394.148		444.318		415.625		0.415373		49	717.399		669.296		669.453		685.383		0.684967
48	202.084		227.188		131.087		229.381				197.435		0.197315		48	402.388		384.004		441.127		409.173		0.408925		48	748.339		677.47		698.019		707.943		0.707513
47	195.449		217.447		126.362		215.078				188.584		0.18847		47	385.555		376.513		439.24		400.436		0.400193		47	809.896		682.417		714.141		735.485		0.735039
46	183.853		217.131		117.229		220.33				184.636		0.184524		46	385.59		370.935		450.998		402.508		0.402264		46	838.992		691.198		739.002		756.397		0.755939
45	182.052		213.288		116.119		223.237				183.674		0.183563		45	384.634		380.549		464.91		410.031		0.409782		45	902.489		700.334		761.773		788.199		0.787721
44	183.094		231.993		115.453		240.122				192.666		0.192549		44	392.046		388.626		497.814		426.162		0.425904		44	929.694		711.434		783.599		808.242		0.807752
43	194.52		245.257		121.19		258.122				204.772		0.204648		43	408.687		415.69		528.532		450.97		0.450696		43	982.683		732.118		821.809		845.537		0.845024
42	214.056		275.854		130.93		281.331				225.543		0.225406		42	429.528		440.253		574.077		481.286		0.480994		42	1002.03		756.629		845.812		868.158		0.867632
41	235.662		293.268		143.22		297.596				242.436		0.242289		41	459.274		480.664		612.569		517.502		0.517189		41	1041.02		788.43		883.21		904.22		0.903672
40	259.846		314.55		153.961		309.938				259.574		0.259416		40	488.959		509.733		651.074		549.922		0.549589		40	1046.3		818.113		899.425		921.28		0.920721
39	278.266		319.395		162.719		315.404				268.946		0.268783		39	507.247		545.171		675.453		575.957		0.575608		39	1051.55		837.248		898.748		929.183		0.92862
38	288.416		320.417		169.651		313.511				272.999		0.272833		38	536.933		561.78		687.317		595.343		0.594982		38	1029.18		848.011		884.57		920.589		0.92003
37	292.896		313.65		169.654		312.052				272.063		0.271898		37	542.19		574.268		690.639		602.366		0.602		37	1001.14		833.809		841.268		892.072		0.891531
36	287.865		306.459		169.99		308.576				268.223		0.26806		36	553.762		572.651		677.458		601.29		0.600926		36	956.819		808.56		803.814		856.398		0.855878
35	283.543		301.968		166.914		310.808				265.808		0.265647		35	543.171		562.847		662.997		589.672		0.589314		35	911.18		769.85		751.082		810.704		0.810212
34	278.981		301.43		166.762		317.003				266.044		0.265883		34	536.983		550.784		642.587		576.785		0.576435		34	865.935		725.609		704.313		765.286		0.764822
33	279.531		303.753		168.397		325.756				269.359		0.269196		33	522.11		536.205		627.888		562.068		0.561727		33	819.78		679.804		657.659		719.081		0.718645
32	283.341		313.969		172.152		341.614				277.769		0.277601		32	512.699		526.188		616.881		551.923		0.551588		32	780.573		637.112		619.063		678.916		0.678504
31	291.247		321.237		180.432		357.637				287.638		0.287464		31	507.999		521.641		612.547		547.396		0.547064		31	741.948		596.52		582.045		640.171		0.639783
30	302.839		339.707		188.689		380.993				303.057		0.302873		30	506.92		519.864		612.441		546.408		0.546077		30	711.521		560.379		552.875		608.258		0.607889
29	316.446		349.722		201.961		400.565				317.173		0.316981		29	514.631		523.072		613.512		550.405		0.550071		29	676.115		529.782		526.473		577.457		0.577107
28	331.84		368.97		213.777		426.169				335.189		0.334986		28	520.518		526.329		613.536		553.461		0.553125		28	653.346		502.655		508.945		554.982		0.554645
27	345.382		378.183		230.145		442.626				349.084		0.348872		27	530.196		527.328		612.553		556.692		0.556355		27	624.524		483.453		496.385		534.787		0.534463
26	359.357		390.347		241.57		463.192				363.616		0.363396		26	536.395		528.016		609.726		558.046		0.557707		26	611.874		469.362		488.645		523.294		0.522976
25	367.748		395.159		252.622		471.791				371.83		0.371605		25	542.382		526.998		605.753		558.378		0.558039		25	594.638		465.069		487.304		515.67		0.515358
24	374.122		396.464		258.061		477.232				376.47		0.376241		24	544.52		527.249		608.516		560.095		0.559755		24	593.199		464.931		494.591		517.574		0.51726
23	372.97		393.042		262.404		474.037				375.613		0.375385		23	553.91		534.557		610.876		566.448		0.566104		23	590.146		475.915		510.197		525.419		0.525101
22	369.443		381.311		259.249		461.582				367.896		0.367673		22	558.163		541.336		627.617		575.705		0.575356		22	597.081		487.178		527.268		537.176		0.53685
21	356.962		369.72		254.69		447.397				357.192		0.356976		21	581.028		564.905		640.002		595.312		0.594951		21	602.656		509.064		552.676		554.799		0.554462
20	343.46		349.266		244.607		423.573				340.226		0.34002		20	592.007		583.357		666.533		613.966		0.613593		20	614.929		525.814		569.05		569.931		0.569585
19	323.89		334.725		234.054		405.529				324.549		0.324353		19	629.372		618.81		683.726		643.969		0.643579		19	622.945		550.479		589.266		587.563		0.587207
18	307.509		312.873		221.855		383.729				306.492		0.306306		18	642.957		645.14		700.446		662.848		0.662446		18	626.059		568.605		593.3		595.988		0.595627
17	289.405		302.339		210.315		373.686				293.936		0.293758		17	676.712		673.845		711.592		687.383		0.686966		17	631.122		578.033		593.031		600.729		0.600364
16	274.816		289.467		202.435		365.768				283.121		0.28295		16	686.637		694.102		705.827		695.522		0.6951		16	616.847		585.67		582.183		594.9		0.594539
15	266.193		288.017		195.774		375.277				281.315		0.281145		15	690.664		701.05		705.248		698.987		0.698563		15	614.94		578.504		568.55		587.331		0.586975
14	260.741		292.613		196.914		390.827				285.274		0.285101		14	690.52		711.603		698.588		700.237		0.699812		14	598.672		570.95		567.288		578.97		0.578619
13	270.307		306.907		199.498		429.097				301.452		0.301269		13	679.971		710.83		699.994		696.932		0.696509		13	599.092		567.984		567.168		578.081		0.577731
12	280.158		337.645		217.437		477.122				328.091		0.327892		12	680.373		730.031		730.008		713.471		0.713038		12	610.23		568.569		601.126		593.308		0.592949
11	317.045		375.806		234.854		549.465				369.293		0.369069		11	700.789		761.52		763.961		742.09		0.74164		11	627.818		599.038		638.062		621.639		0.621262
10	348.737		437.512		274.105		629.232				422.397		0.42214		10	728.639		815.062		846.842		796.848		0.796364		10	687.999		631.018		719.199		679.405		0.678993
9	412.59		503.544		309.179		729.976				488.822		0.488526		9	811.923		905.75		927.34		881.671		0.881136		9	734.772		709.334		802.096		748.734		0.74828
8	468.114		593.474		367.803		830.575				564.992		0.564649		8	886.611		1003.15		1052.63		980.795		0.980201		8	841.903		778.185		920.649		846.912		0.846399
7	550.993		678.451		417.575		933.015				645.009		0.644617		7	1025.52		1137.03		1156.34		1106.3		1.10562		7	920.407		888.353		1023.71		944.156		0.943584
6	621.831		777.748		482.497		1027.72				727.45		0.727009		6	1132.74		1255.96		1277.89		1222.2		1.22146		6	1043.01		982.594		1133.1		1052.9		1.05226
5	700.387		860.59		535.217		1103				799.798		0.799313		5	1279.64		1390.27		1372.14		1347.35		1.34654		5	1134.16		1088.51		1224.68		1149.12		1.14842
4	770.818		946.846		586.873		1169.98				868.63		0.868103		4	1382.4		1482.85		1449.56		1438.27		1.4374		4	1226.44		1174.98		1284.26		1228.56		1.22781
3	821.824		1007.32		630.692		1205.25				916.272		0.915716		3	1484.95		1577.83		1503.04		1521.94		1.52102		3	1302.47		1256.2		1339.62		1299.43		1.29864
2	874.963		1063.16		656.589		1235.64				957.589		0.957008		2	1555.79		1626.26		1531.17		1571.07		1.57012		2	1348.61		1318		1361.81		1342.81		1.34199
1	898.98		1091.06		681.052		1240.29				977.846		0.977253		1	1610.6		1673.44		1544.28		1609.44		1.60847		1	1401.97		1365.84		1372.45		1380.09		1.37925

## Sheet: Figure 1d
Figure 1d
crop frame
1	5 µL BioRad Precision Plus Unstained Protein Standards
2	MC4100 70S ribosome
3	RN31 70S ribosome
	repetition 1
	repetition 2

## Sheet: Figure 1e
Figure 1e
			t1 0 min	t2 90 min	t2-t1
			[OD600]	[OD600]	[OD600]
	MC4100 control	Data 1	0.207	0.919	0.712
		Data 2	0.211	0.93	0.719
		Data 3	0.225	1.022	0.797
			t1 0 min	t2 90 min	t2-t1
			[OD600]	[OD600]	[OD600]
	MC4100 Onc112	Data 1	0.201	0.326	0.125
		Data 2	0.211	0.317	0.106
		Data 3	0.251	0.379	0.128
			t1 0 min	t2 90 min	t2-t1
			[OD600]	[OD600]	[OD600]
	MC4100 Api137	Data 1	0.21	0.416	0.206
		Data 2	0.212	0.46	0.248
		Data 3	0.251	0.501	0.25
			t1 0 min	t2 90 min	t2-t1
			[OD600]	[OD600]	[OD600]
	RN31 control	Data 1	0.218	0.935	0.717
		Data 2	0.223	0.919	0.696
		Data 3	0.245	0.911	0.666
		Data 4	0.223	0.919	0.696
			t1 0 min	t2 90 min	t2-t1
			[OD600]	[OD600]	[OD600]
	RN31 Onc112	Data 1	0.244	0.343	0.099
		Data 2	0.248	0.345	0.097
		Data 3	0.244	0.343	0.099
		Data 4	0.225	0.339	0.114
			t1 0 min	t2 90 min	t2-t1
			[OD600]	[OD600]	[OD600]
	RN31 Api137	Data 1	0.245	0.488	0.243
		Data 2	0.256	0.54	0.284
		Data 3	0.245	0.529	0.284
		Data 4	0.209	0.463	0.254

## Sheet: Figure 1f
Figure 1 f - RN31 control
	1				2				3				4				5				6				7				8				9				10
fraction	EGFP	mCherry	A254nm		EGFP	mCherry	A254nm		EGFP	mCherry	A254nm		EGFP	mCherry	A254nm		EGFP	mCherry	A254nm		EGFP	mCherry	A254nm		EGFP	mCherry	A254nm		EGFP	mCherry	A254nm		EGFP	mCherry	A254nm		EGFP	mCherry	A254nm
77	3586542	257672	368.855		5129116	278707	368.855		5890666	340029	529.035		2926122	135925	283.406		1666886	71668	243.783		3936327	251271	527.272		7217994	362333	657.469		4958440	261092	469.066		2171359	143397	240.727		1338705	81141	129.337
76	5100864	369771	536.643		5917380	321775	536.643		7155864	411212	669.081		3629060	174511	436.88		2319254	106924	422.385		5333960	340320	781.606		8016987	395336	772.021		7034569	376564	668.83		2938808	199542	354.997		1813597	111201	231.055
75	6623644	486484	687.622		7461336	407150	687.622		8751585	492115	804.786		5082523	242033	550.385		4174114	195809	505.241		6644656	415382	953.528		9270193	462283	867.603		9815757	541617	902.587		4050754	272607	508.899		2927237	172813	301.772		EGFP		⌀	1	2	3	4	5	6
74	7802808	565815	836.868		7994362	442922	836.868		9926787	563652	887.493		6313439	308295	718.376		5719324	276244	697.956		7958536	507948	1104.48		9825536	490536	913.751		11776629	656246	1089.69		5717778	390133	661.814		3435130	210856	443.456		70S	∑ 64-77	1.02975e+08	101422326	97007423	115389600	87835646	90430360	91979458
73	8810674	620900	933.464		8635789	470851	933.464		10937082	636618	972.442		7682732	383959	872.643		7268448	360973	867.652		8408316	534427	1271.21		10567485	526820	975.274		13125444	724240	1331.85		6662508	450642	860.439		4629097	271116	518.578		50S	∑ 54-63	4.90821e+07	47758098	50036536	47985752	36437011	40228173	41080755
72	9776738	673653	978.516		8604888	473439	978.516		10962729	634780	978.272		8839293	456391	971.805		8932659	450867	1008.11		8976702	581566	1319.43		10915088	556395	1007.92		14007533	788029	1354.87		7670762	537490	936.666		5635802	326725	684.583		pre 50S	∑ 44-53	2.31144e+07	21842029	23048328	21809770	18829906	19134544	18652591
71	9097634	630481	995.586		8770188	484497	995.586		10579119	621150	954.908		8824633	464993	1082.17		9754840	503637	1116.24		8831588	579690	1324.79		11014518	570646	1049.18		13799284	785139	1427.88		8461025	609660	1075.16		6861594	378394	755.613		30S	∑ 30-43	1.0756e+07	11404691	11443025	9621249	9302294	8457420	8040708
70	9119103	632447	951.417		8217966	456794	951.417		10210826	598392	891.9		8477392	454314	986.946		10072180	526952	1074.1		8321620	546954	1228.48		11350061	592352	1038.22		12767293	736319	1339.11		8446017	606271	1071.46		7573005	400402	842.05
69	9050277	617337	926.308		7844192	435862	926.308		8736592	513614	834.387		7968706	435904	930.846		9252856	484250	1113.33		7185466	475566	1152.02		10823192	568435	1058.49		12470084	728775	1250.77		8190672	592852	1047.13		8195876	422757	883.851		mCherry		⌀	1	2	3	4	5	6
68	7196002	488725	861.685		6644302	376061	861.685		8329492	486740	734.965		6826180	377086	815.113		9169753	488149	978.108		6518198	449984	997.123		10790240	561994	1010.86		10333406	609852	1158.7		8145064	602190	1025.74		8694520	441620	885.082		70S	∑ 64-77	5982201	7027874	5333820	6698917	4615097	4615812	5974308
67	7535390	505035	819.186		6550926	363154	819.186		7232784	424458	672.844		6223704	346210	735.844		7953323	425774	931.926		5951562	400283	935.81		9837086	523740	997.966		9846222	591351	1046.76		6927122	507675	924.212		8568091	430530	888.92		50S	∑ 54-63	2.51917e+06	2770990	2259071	2264380	1808949	1981182	2112985
66	6668504	448475	754.985		5728494	319525	754.985		6409461	382047	579.25		6085968	343075	624.096		5275740	267237	783.171		5277034	343729	792.702		9082469	464009	929.11		8672467	501817	969.816		6856043	502902	873.503		7949330	402919	832.116		pre 50S	∑ 44-53	1.35465e+06	1516187	1267667	1102868	1025294	998685	1182076
65	5448702	361482	718.027		4726318	253245	718.027		5094546	294716	533.347		4644386	255765	564.383		4181357	210163	749.946		4418397	280208	748.599		7850173	399727	889.94		7451544	429197	881.3		5291204	384680	760.133		7145730	369669	812.648		30S	∑ 30-43	2.65165e+06	2837066	2829084	2108614	2352946	1921350	2244316
64	5605444	369597	676.775		4782166	249838	676.775		5172067	299394	471.723		4311508	236636	477.349		4689626	247165	618.928		4217096	266980	659.414		7669116	387769	831.91		6854231	393240	819.119		5354346	390757	711.615		6895596	359388	730.764
63	4837586	316916	655.228		4717136	237601	655.228		4884234	271774	447.979		3796180	205200	440.569		4703432	246294	564.624		4111017	245552	641.374		7235370	358949	793.911		6038146	344227	755.781		4877059	353828	623.812		6255292	330489	712.725		A254nm		⌀	1	2	3	4	5	6
62	5046035	310972	645.681		5407262	260667	645.681		4701570	251658	419.468		3617395	187669	402.331		4613940	239519	498.901		4186237	236142	631.201		7239944	347365	747.85		5796652	323975	725.139		4509258	320456	607.352		5949968	328954	649.986		70S	∑ 64-77	11526.6	11045.9	11045.9	10514.4	10050.2	11110.9	13796.5
61	4724564	282101	642.954		4896140	223468	642.954		4716752	235838	417.275		3449236	177120	392.876		4104620	209320	474.497		4249469	228355	645.02		7806648	349224	756.619		5527786	305626	704.188		4384095	305334	564.831		5445771	309650	641.886		50S	∑ 54-63	5884.05	6324.51	6324.51	4110.31	4347.57	4633.72	6575.87
60	5442738	308476	649.609		5425376	240121	649.609		5132900	243770	428.774		3708836	185204	403.461		4320284	215712	450.018		4455908	227281	675.754		7781298	328583	725.273		6078160	326195	693.328		4380486	296646	581.698		5334264	309195	608.487		pre 50S	∑ 44-53	3574.77	4544.76	4544.76	2277.1	2639.16	2513.2	3979.27
59	4923268	279943	657.73		5607722	242759	657.73		5373678	242925	420.751		3841375	188467	421.272		4421439	220599	445.164		4516582	221944	704.214		8233106	325243	762.934		5757336	300463	693.291		4454107	292709	584.819		5186488	310701	610.061		30S	∑ 30-43	4876.34	6402.81	6402.81	3574.56	3287.81	2712.61	5983.23
58	5405976	299642	652.164		5799477	248704	652.164		5397230	234796	429.844		3859739	185422	452.006		3929298	184011	450.849		4454826	218380	702.504		8374092	318644	775.807		5907110	303953	693.363		4140903	263164	619.19		4769648	293284	585.772
57	4620070	256449	648.884		5143356	224172	648.884		4975498	218983	422.585		3815221	181138	467.886		3857140	182780	455.201		4338324	212106	705.885		8564560	318888	804.091		5514402	278994	681.973		4745688	301861	629.053		4309776	279265	588.311
56	4711139	266670	612.138		5015292	220988	612.138		4830570	214282	399.916		3828536	185872	469.779		3968288	189324	450.313		3966430	191514	662.599		9075556	325590	785.827		5431836	268869	671.183		4612426	288198	650.03		4199745	274850	543.271		EGFP		⌀	1	2	3	4	5	6
55	4424342	247218	608.351		4519965	205946	608.351		4349748	191733	381.316		3586960	175203	470.516		3774529	177742	436.762		3572650	174064	628.378		8434955	312610	780.957		4857652	243076	629.671		4485970	275339	633.266		3683673	260766	537.599		70S	∑ 64-77	1	0.984917	0.942044	1.12055	0.852976	0.878174	0.893217
54	3622380	202603	551.771		3504810	154645	551.771		3623572	158621	342.4		2933533	137654	426.874		2535203	115881	407.388		3229312	157647	578.945		6167811	232438	693.905		4402313	209743	605.706		4157437	249111	607.24		3188060	227692	463.796		50S	∑ 54-63	1	0.973024	1.01945	0.977663	0.742368	0.81961	0.83698
53	2937989	167319	547.239		3236577	144886	547.239		3219898	142038	318.106		2610400	125019	391.346		2439149	108745	376.936		2868456	140275	525.628		5786990	212191	672.146		4297560	203465	537.93		3452084	203881	556.708		2687766	197758	456.213		pre 50S	∑ 44-53	1	0.944953	0.997141	0.943557	0.814639	0.827819	0.806968
52	3086338	183832	500.57		3116093	147377	500.57		2968184	130574	282.884		2558600	120108	348.366		2263841	104970	339.64		2528852	129669	490.631		5086977	197650	566.202		3609560	172528	516.872		3505413	213890	515.355		2457538	182801	378.362		30S	∑ 30-43	1	1.06031	1.06387	0.894497	0.864844	0.786295	0.747553
51	2945938	175895	490.6		2689085	127147	490.6		2778466	127181	264.457		2461634	119232	317.771		2508283	121365	300.782		2378894	125037	439.427		4655242	183042	553.662		3432434	170242	441.718		3161844	194704	449.131		2363866	176469	369.929
50	2482941	152734	458.756		2369120	121709	458.756		2530770	116463	237.842		2141140	104202	286.796		2225145	109652	278.947		2112654	114397	415.469		4114724	172231	470.691		3233485	168805	426.197		2763614	171350	419.137		2145961	159608	311.711		mCherry		⌀	1	2	3	4	5	6
49	2404641	154633	446.855		2361004	119156	446.855		2257178	105006	224.056		1925053	97281	255.9		2067994	102359	239.182		1912397	109898	377.728		3801622	165527	459.543		2583122	137883	367.968		2547423	164366	361.304		2037175	151097	296.072		70S	∑ 64-77	1	1.1748	0.891615	1.11981	0.771471	0.771591	0.998681
48	1441463	95565	431.718		2338677	119939	431.718		1932512	94822	203.607		1713677	91730	234.456		1831126	94421	231.122		1703458	103445	365.537		3285658	152985	406.979		2547884	145712	355.027		2172570	144218	341.61		1867095	139716	264.365		50S	∑ 54-63	1	1.09996	0.896752	0.898859	0.718073	0.786442	0.838762
47	1914668	141408	419.587		2090297	117747	419.587		1907448	99647	195.785		1625975	92343	219.049		1724264	95241	206.148		1506397	103144	339.208		3045342	149016	397.892		2119575	128274	316.362		1973468	148124	302.752		1747384	140143	244.279		pre 50S	∑ 44-53	1	1.11925	0.935791	0.814136	0.756871	0.737228	0.872607
46	1696248	140156	418.437		1864667	116565	418.437		1585007	90605	184.24		1403221	86790	203.813		1543423	88875	194.152		1402756	111464	342.648		2797956	158383	372.148		2022019	135708	308.262		1826557	143896	288.926		1534327	133074	229.382		30S	∑ 30-43	1	1.06992	1.06691	0.795208	0.887352	0.724587	0.846385
45	1508972	143581	411.205		1583130	118660	411.205		1395553	95318	181.573		1254898	88261	191.655		1316162	84118	175.539		1184890	115051	329.305		2375510	154834	372.223		1728227	130085	294.254		1532436	132691	267.233		1368305	133254	214.798
44	1422831	161064	419.792		1399678	134481	419.792		1234754	101214	184.554		1135308	100328	190.004		1215157	88939	170.75		1053837	129696	353.69		2068014	172825	375.553		1522722	137390	292.333		1387422	141438	263.744		1180120	132450	214.509		A254nm		⌀	1	2	3	4	5	6
43	1250534	180371	424.099		1340748	180985	424.099		1175784	120906	193.103		1052860	116324	190.09		1077632	93119	168.167		951639	147512	365.269		1967576	204020	390.615		1343495	153311	303.966		1282918	159894	260.863		1089160	149651	216.421		70S	∑ 64-77	1	0.958298	0.958298	0.912187	0.871915	0.963931	1.19692
42	1203185	214783	442.033		1052084	191614	442.033		978422	142480	212.929		900758	125819	209.131		726426	79625	172.396		872175	173852	401.69		1685022	230274	425.871		1266620	180171	321.5		1193551	195740	277.927		944356	165341	234.818		50S	∑ 54-63	1	1.07486	1.07486	0.698551	0.738874	0.787505	1.11758
41	935880	205764	453.953		921064	210829	453.953		879117	159670	228.803		808996	146969	221.277		687639	101039	177.968		739351	176924	430.795		1451137	247405	455.686		1191755	213836	354.821		944497	194107	301.159		835662	176724	250.681		pre 50S	∑ 44-53	1	1.27134	1.27134	0.636993	0.738272	0.703037	1.11315
40	983642	249205	466.583		897659	237704	466.583		868516	186690	252.783		831515	192038	251.334		844880	151078	195.321		723045	205347	454.771		1397989	292636	494.585		1072150	232672	380.987		997608	274912	335.536		770624	202202	272.371		30S	∑ 30-43	1	1.31304	1.31304	0.733042	0.674237	0.556281	1.22699
39	887216	255942	475.409		849649	252588	475.409		785051	197475	266.046		788424	210140	267.833		705135	155519	208.587		668741	211477	473.07		1431084	331622	518.734		1066391	293367	415.221		947881	317610	372.261		743765	209150	283.778
38	829740	247899	472.295		831755	259453	472.295		736686	201316	274.046		730737	226742	276.078		649992	175568	217.611		633983	210751	467.335		1264306	321709	523.268		941024	276721	432.2		903143	348501	397.775		689279	207834	283.131
37	811369	251233	472.478		813006	255261	472.478		676099	195207	273.843		649888	215400	276.922		612287	181684	224.696		576988	197358	462.855		1244059	327905	519.422		878900	278461	434.935		812653	349263	410.966		618355	189622	281.205
36	777441	231498	464.458		825140	248305	464.458		655681	184932	271.055		641944	219751	260.808		578301	179731	218.225		533463	183600	445.308		1126092	289399	499.276		805439	256785	432.828		766321	357970	408.425		569270	170323	264.066
35	730787	219269	457.39		758299	217329	457.39		593305	162595	267.243		595086	199969	251.533		546685	180502	209.969		491457	167873	429.048		1042520	263252	481.522		751602	244093	414.2		719725	314420	389.889		552193	158738	255.002
34	670658	194595	453.665		756371	205411	453.665		541268	145731	260.939		523001	170147	232.339		469406	157559	199.491		443830	146029	416.183		992339	234618	463.777		720026	227609	402.742		657765	288104	371.095		534714	140321	241.971
33	614644	169497	448.187		656915	163392	448.187		489576	126414	260.96		496458	161127	220.364		456398	145745	187.951		406464	129710	407.232		896621	212805	450.909		620471	188647	392.039		601026	254886	349.711		502909	124858	236.366
32	642235	164886	451.303		649768	154278	451.303		445379	107751	263.925		457872	141232	212.307		424066	131649	179.272		370119	112686	406.864		780068	176881	446.548		577074	171584	386.037		540608	220512	334.838		452793	106746	234.113
31	577298	138054	453.963		595498	138453	453.963		419424	94107	270.062		431435	124202	206.74		385863	111856	176.405		328162	101468	406.213		751011	168510	443.991		519182	145103	386.617		494495	185824	326.222		435350	95108	232.542
30	490062	114070	466.991		495069	113482	466.991		376941	83340	278.823		393320	103086	211.05		292710	76676	176.553		301291	79729	416.593		607398	131793	451.471		453542	119192	391.134		459157	166666	323.247		386366	83714	238.258
29	405372	92595	472.178		420820	92713	472.178		342297	69200	288.047		349521	89442	214.115		307866	82312	177.95		276695	72910	427.882		512739	103883	457.935		449455	110750	401.817		368387	119550	329.091		342218	68664	240.399
28	436806	90008	489.703		425489	85392	489.703		333693	66543	302.147		333901	80452	224.256		289659	75203	186.994		275611	68649	444.212		531881	105573	472.108		433348	100707	413.419		400118	126447	333.567		345200	65472	247.918
27	435279	88598	497.227		417544	76739	497.227		325837	61620	306.452		322131	73857	234.034		272134	68239	190.953		266481	63605	460.807		521260	97826	485.651		429279	95576	428.245		342188	102050	350.857		328855	57879	250.665
26	412174	75311	510.917		464598	80088	510.917		327113	56460	314.3		334412	73085	250.084		265948	65619	206.665		266558	57177	480.883		482317	87831	499.825		394523	86323	441.696		358633	102422	360.719		322468	54185	253.747
25	424631	70759	522.423		468738	70744	522.423		318932	54615	319.361		322188	68270	265.214		262721	58881	212.19		261265	53344	497.062		517453	89958	511.563		365956	78084	454.254		298013	78287	381.157		323725	52960	254.211
24	435172	68739	525.752		474557	65007	525.752		313804	50257	322.545		323143	65472	277.722		256977	58599	227.839		247265	48763	512.691		477762	83177	520.769		368474	73070	462.279		342420	83040	391.438		304642	45645	248.54
23	421275	65066	531.467		461451	59616	531.467		280198	40185	314.866		305568	54423	291.695		241005	50030	233.772		234169	44806	520.066		452837	72414	529.14		338702	64132	467.064		316371	78424	406.626		288136	41197	244.709
22	439029	62886	527.26		486692	59445	527.26		299954	42891	309.285		302009	53227	295.27		237361	46629	235.953		235442	41087	522.129		437466	65759	523.076		337638	62160	462.184		325791	75792	408.54		267769	37010	232.626
21	412181	54310	521.724		474122	52087	521.724		284920	37995	297.105		290123	47765	299.197		235446	43134	240.959		227469	35901	520.477		402208	60660	516.594		326268	55618	452.475		296382	62761	411.59		287438	36932	224.077
20	433516	51279	513.524		513080	54327	513.524		277705	36801	285.362		285664	45365	292.616		226977	39239	235.753		226378	33647	507.421		412193	59802	495.656		306248	48415	437.533		303171	61465	400.463		292052	34244	208.438
19	404002	48313	506.824		464651	46790	506.824		265603	32848	272.311		285935	40628	285.2		230501	38096	234.377		220386	30967	494.269		389210	53461	480.389		310797	48025	416.321		285291	55088	388.12		283549	32000	198.545
18	309162	34529	502.652		400797	39539	502.652		243965	28437	263.064		264351	34471	270.54		219302	32115	222.422		225789	26975	477.103		303566	38312	452.567		276935	33142	399.084		286193	51230	366.163		263471	27709	185.401
17	409008	42597	501.042		374806	36409	501.042		258916	27173	257.038		275066	34833	264.934		221149	30651	216.643		220514	25396	462.82		336491	41343	440.251		314278	39344	376.692		278822	42855	347.408		280871	26370	177.563
16	440892	42733	508.295		435025	38297	508.295		268659	27692	253.77		279637	32241	260.092		226302	29472	214.905		229899	25348	457.634		379993	41330	426.398		299845	34568	366.446		270417	37468	326.818		259781	24242	171.205
15	463301	46959	520.278		460942	37804	520.278		318790	27709	264.638		321534	32701	260.098		254343	27824	212.784		243380	23738	453.455		359669	38471	423.259		326508	35368	354.193		307812	40065	312.545		302633	25296	172.365
14	448806	42855	546.71		459363	33547	546.71		351023	28051	272.699		347208	33878	278.764		270535	29398	231.332		274543	24335	475.181		387947	39120	431.986		372861	32634	360.143		312417	36621	306.76		324886	24603	178.432
13	452544	43082	574.206		551618	35849	574.206		387744	29997	304.602		355660	31729	293.995		293522	30438	239.556		298859	25616	492.551		401528	38648	450.617		378869	35501	367.812		323440	31894	308.541		351946	22492	193.97
12	578616	52542	618.441		541402	33496	618.441		428691	30937	325.489		415270	35912	348.541		335386	31194	277.612		324029	25815	550.724		449332	40077	493.003		438548	35520	398.54		376389	33585	330.679		383599	24223	218.006
11	589210	58028	658.786		640899	38383	658.786		473332	38651	379.952		466545	38755	390.695		369675	34373	300.957		388178	30925	596.498		504433	44501	535.183		479666	38203	432.279		428341	38408	356.175		446214	28678	252.575
10	679882	69245	708.679		670606	40698	708.679		500150	41918	425.102		556692	45148	473.283		422913	38500	357.698		445504	35227	691.377		558130	52143	609.985		542804	38715	496.864		479560	40307	412.874		494084	29998	296.815
9	864872	88700	747.398		766007	48979	747.398		589724	52185	484.783		640387	55278	530.973		462008	43121	402.915		501276	40746	764.405		758968	68644	678.581		611342	43261	560.094		568995	47472	462.485		537191	33891	344.957
8	794560	90400	794.608		826643	57576	794.608		628418	60329	534.68		709861	62604	636.368		555137	54665	464.343		592366	52853	878.316		746038	75042	773.605		738800	54062	645.539		627522	50020	548.523		654554	42490	402.996
7	794029	92637	825.603		877035	65729	825.603		687780	68414	590.362		801613	76328	685.249		539885	53852	506.711		620402	56010	962.579		846806	94403	855.203		802594	62978	731.387		678475	57546	615.955		683566	47704	452.063
6	777314	94194	856.661		1094031	87321	856.661		538595	55339	629.692		795909	73192	760.886		467646	44679	558.448		663508	65418	1058.04		681077	77879	943.139		765776	58986	819.596		782012	66236	707.036		847313	64339	506.709
5	1107011	139187	876.873		909413	81548	876.873		840760	89469	666.419		1122221	107406	836.148		758084	77090	598.518		770503	76783	1132.31		929790	109386	1012.17		1027532	85878	906.824		985304	89078	777.272		849855	57484	541.341
4	922041	109109	893.42		1138452	105746	893.42		810231	89349	692.47		1181502	114932	876.647		726514	70890	629.803		901710	90290	1196		959841	118298	1066.43		1274803	111150	963.371		1143872	101347	841.953		928106	68011	577.692
3	996719	115090	891.137		1259768	122586	891.137		925152	96674	703.027		1212329	137927	916.404		897953	88628	653.012		958942	96579	1246.85		1111884	141288	1109		1307148	112638	1026.49		1162871	105465	897.42		991064	70255	596.832
2	1097321	116981	866.46		1259538	121678	866.46		1062726	106498	694.022		1628528	142006	951.875		973982	89121	663.886		1033628	106641	1278.69		1083529	137885	1135.1		1442257	124664	1062.64		1172591	104838	923.469		1117732	78936	617.271
1	1449218	140909	858.979		1464411	136368	858.979		1194914	108425	670.601		1705208	144783	928.26		1280544	115675	677.311		1125331	107636	1295.31		1165316	148299	1148.27		1533134	130786	1092.83		1464279	129109	953.741		1323772	91661	623.388
∑ 64-77	101422326	7027874	11045.9		97007423	5333820	11045.9		115389600	6698917	10514.4		87835646	4615097	10050.2		90430360	4615812	11110.9		91979458	5974308	13796.5		134230138	6862375	12999.7		142912903	8123478	14710.3		86883462	6190798	11052.5		81663310	4379531	8939.82
∑ 54-63	47758098	2770990	6324.51		50036536	2259071	6324.51		47985752	2264380	4110.31		36437011	1808949	4347.57		40228173	1981182	4633.72		41080755	2112985	6575.87		78913340	3217534	7627.17		55311393	2905121	6853.62		44747429	2946646	6101.29		48322685	2924846	5941.89
∑ 44-53	21842029	1516187	4544.76		23048328	1267667	4544.76		21809770	1102868	2277.1		18829906	1025294	2639.16		19134544	998685	2513.2		18652591	1182076	3979.27		37018035	1718684	4647.04		27096588	1530092	3856.92		24322831	1658558	3765.9		19389537	1546370	2979.62
∑ 30-43	11404691	2837066	6402.81		11443025	2829084	6402.81		9621249	2108614	3574.56		9302294	2352946	3287.81		8457420	1921350	2712.61		8040708	2244316	5983.23		16637222	3432829	6565.67		12207671	2981552	5449.23		11321348	3628409	4859.91		9124796	2180332	3524.72
[truncated: 12 more columns]

## Sheet: Figure 1g
Figure 1 g - RN31 Onc112
	1				2				3				4				5				6					average				average [%]
fraction	EGFP	mCherry	A254nm		EGFP	mCherry	A254nm		EGFP	mCherry	A254nm		EGFP	mCherry	A254nm		EGFP	mCherry	A254nm		EGFP	mCherry	A254nm			EGFP	mCherry	A254nm		EGFP	mCherry	A254nm
77	2648804	149224	282.855		3113084	208300	399.119		2025747	157732	320.666		2547846	214109	402.558		3341768	307475	664.8		6729590	365548	623.936			3.40114e+06	233731	448.989		0.354306	0.41528	0.416614
76	3783836	205431	379.131		4459996	296351	607.115		3217396	246940	484.137		3534145	300661	624.108		5589824	514601	921.612		9253134	487470	909.542			4.97306e+06	341909	654.274		0.518057	0.607483	0.607096
75	4646922	257597	453.633		5679588	371361	765.378		4420800	323755	757.341		5352616	444154	803.472		7649228	690154	1347.28		11653369	637152	1168.55			6.56709e+06	454029	882.608		0.684111	0.806691	0.818966
74	5348485	285586	568.242		6725352	438784	858.85		5899886	424909	937.53		6600462	537755	1165.9		9394957	843577	1617.96		14330321	753129	1360.11			8.04991e+06	547290	1084.77		0.838581	0.972392	1.00655
73	5646654	294877	615.01		7429031	481355	958.148		7279270	522303	1154.65		8262924	658240	1282.89		10859893	950713	1918.59		15264225	795342	1566.7			9.12367e+06	617138	1249.33		0.950437	1.09649	1.15924
72	5929116	302825	665.796		8094424	508240	992.326		7734662	552836	1272.96		9380548	754078	1548.48		11065416	969859	1954.53		15782808	828715	1653.04			9.6645e+06	652759	1347.85		1.00678	1.15978	1.25066
71	5851118	311134	662.52		8264482	523142	1003.84		8106989	574345	1290.85		9806722	770154	1608.87		11340418	1006173	1900.58		16104903	860639	1640.87			9.91244e+06	674264	1351.25		1.03261	1.19799	1.25382
70	5744084	311946	644.4		7564732	477339	983.536		8158758	577545	1328.85		9981449	798684	1637.58		10479949	927394	1923.71		15229167	804309	1600.82			9.52636e+06	649536	1353.15		0.992386	1.15406	1.25558
69	4983640	262197	614.203		7666430	485884	941.458		7526163	532184	1241.57		9164404	729275	1600.85		9529672	848335	1688.37		13908810	732264	1467.72			8.79652e+06	598356	1259.03		0.916357	1.06312	1.16824
68	4901118	261753	572.137		7119830	460663	872.052		6859922	487206	1179.58		8772551	697910	1493.27		8593088	771109	1685.75		12145505	653507	1370.31			8.06534e+06	555358	1195.52		0.840188	0.986727	1.10931
67	4649909	251960	531.959		6237982	408324	819.994		6091592	431023	1025.36		7776492	625328	1385.04		7892442	715128	1459.84		11077359	596407	1250.69			7.28763e+06	504695	1078.81		0.759172	0.896712	1.00102
66	4113710	230460	494.834		5902778	396844	742.333		5252770	380494	984.481		7231845	593087	1259.89		7049547	631808	1374.87		10216012	575090	1133.3			6627777	467964	998.283		0.690434	0.83145	0.9263
65	3819568	211784	460.469		4513133	294615	699.303		4358668	319353	825.19		6153418	507444	1161.39		5992120	558964	1231.98		8736156	482314	1037.85			5.59551e+06	395746	902.699		0.5829	0.703137	0.837608
64	3337314	187883	432.679		3966080	261776	637.14		4017372	297333	791.148		5644044	465348	1050.93		5416878	509425	1142.44		8357132	467243	944.523			5.12314e+06	364835	833.143		0.533691	0.648216	0.773067
63	3284969	179609	413.289		4081675	266269	607.393		3540638	266384	682.249		4940135	415922	964.061		4955012	461234	1068.46		7319784	402740	895.038			4.68704e+06	332026	771.748		0.488261	0.589924	0.716099
62	2880418	155933	395.439		3566302	227672	575.222		3294995	250116	669.707		4615678	375503	912.66		4712980	423047	1011.44		7147794	397923	829.015			4.36969e+06	305032	732.248		0.455203	0.541963	0.679447
61	2812113	143368	389.994		3526256	216218	559.709		3098866	234891	611.309		4251307	348841	843.079		4520086	397636	987.054		6449980	342551	816.557			4109768	280584	701.284		0.428126	0.498525	0.650716
60	2929197	146059	383.725		3782742	225249	555.353		3003667	211067	622.156		4123649	327893	839.696		4626396	388218	961.637		6665208	340941	794.384			4.18848e+06	273238	692.825		0.436325	0.485472	0.642867
59	2739262	126597	384.612		3584535	201100	546.496		2963325	201021	611.719		4173572	311075	803.804		4630442	372822	958.174		6405248	301402	798			4.08273e+06	252336	683.801		0.425309	0.448336	0.634494
58	2631580	119738	383.328		3689002	196486	548.693		2940845	191495	619.398		4131703	288322	817.13		4440854	328140	955.166		6509783	296976	786.463			4.05729e+06	236860	685.03		0.422659	0.420838	0.635634
57	2746534	116661	382.817		3587418	185761	544.743		2932545	175618	623.582		4127596	268099	803.326		4361694	311786	943.963		6151536	255117	795.651			3.98455e+06	218840	682.347		0.415082	0.388822	0.633145
56	2505257	104601	379.975		3550388	177135	540.38		2755720	161937	628.914		3993272	247212	812.051		4116986	283822	933.904		6161922	249487	783.465			3.84726e+06	204032	679.782		0.400779	0.362512	0.630764
55	2282483	94802	373.607		3188104	158836	535.902		2633496	156102	623.154		3804516	222635	799.432		3960682	271369	897.841		5654853	220743	772.166			3.58736e+06	187414	667.017		0.373705	0.332987	0.61892
54	2242344	94474	366.792		2688496	131960	520.931		2423111	156336	622.267		3504572	202968	784.03		3308460	227798	877.383		5465835	219913	739.958			3.27214e+06	172242	651.894		0.340867	0.306028	0.604887
53	1923059	85475	352.236		2310401	115379	509.119		2032013	123148	597.861		3137192	183094	759.374		3056100	215090	816.717		4672089	188096	718.393			2.85514e+06	151714	625.617		0.297428	0.269556	0.580505
52	1867661	83254	341.61		2363916	123731	485.161		2004922	130527	587.408		2994334	175665	725.456		2785500	206585	796.661		4251994	174825	664.292			2.71139e+06	149098	600.098		0.282453	0.264908	0.556827
51	1668320	81175	325.072		2207993	120519	468.78		1894557	129191	554.632		2725022	166094	690.432		2695754	208415	722.51		4148234	185393	641.384			2.55665e+06	148464	567.135		0.266333	0.263783	0.52624
50	1522733	75912	312.127		1867860	107718	444.299		1735570	127143	531.966		2386620	149936	644.616		2296555	185761	708.879		3727566	174287	583.35			2.25615e+06	136793	537.539		0.235029	0.243045	0.498779
49	1312400	68059	296.924		1724204	103577	424.909		1497142	117917	503.374		2117601	141050	613.891		2036902	178884	644.617		3039778	150384	563.181			1.95467e+06	126645	507.816		0.203623	0.225015	0.471199
48	1217383	70123	286.6		1661684	113274	411.425		1354562	112008	476.255		1927057	135760	567.181		1883498	171747	628.173		2881018	152920	517.599			1820867	125972	481.206		0.189685	0.223819	0.446507
47	1087901	63990	277.999		1466167	104864	390.376		1300996	117437	463.882		1730753	132887	545.704		1835823	184919	587.021		2546149	147949	500.962			1.6613e+06	125341	460.991		0.173062	0.222698	0.42775
46	1031838	68694	271.095		1332898	100448	383.556		1174971	112397	443.131		1634088	133595	512.831		1626679	179126	568.512		2371079	152134	477.719			1.52859e+06	124399	442.807		0.159238	0.221025	0.410878
45	913916	64800	274.715		1153624	96197	376.24		1035574	108777	444.208		1364770	123518	502.701		1433486	169872	558.732		2080474	144179	469.876			1.33031e+06	117890	437.745		0.138582	0.209461	0.406181
44	843686	69045	275.408		1019671	95905	377.93		946651	110299	437.731		1192760	120063	492.784		1302698	174024	551.085		1814740	142097	469.802			1186701	118572	434.123		0.123622	0.210672	0.40282
43	766132	71642	291.095		1047324	107739	383.11		833162	109614	455.614		1119859	119943	491.957		1093355	177071	569.944		1657289	150051	478.527			1.08619e+06	122677	445.041		0.113151	0.217964	0.41295
42	735047	82165	305.74		828552	98511	403.866		756557	114182	463.821		961032	126658	506.043		1062256	187143	584.87		1508723	152427	497.782			975361	126848	460.354		0.101606	0.225375	0.427159
41	644665	85441	336.842		725092	99395	425.102		654711	115355	503.702		891069	138252	528.223		909398	187590	620.604		1247368	156955	527.737			845384	130498	490.368		0.0880659	0.231861	0.455009
40	616905	95239	355.688		717325	120198	459.313		636999	126228	524.827		833272	151658	555.512		842349	212147	655.356		1286859	194453	563.653			822285	149987	519.058		0.0856596	0.266488	0.48163
39	577799	103213	389.158		682723	132873	499.053		585298	143106	577.745		788749	176059	596.558		813109	249747	693.391		1143464	207299	602.326			765190	168716	559.705		0.079712	0.299765	0.519346
38	546512	109263	402.474		669060	158867	531.035		556618	153412	600.029		691069	188493	623.075		719334	252561	723.007		1035234	223676	634.788			702971	181045	585.735		0.0732304	0.32167	0.543499
37	518494	122789	419.06		598208	160200	563.913		504383	164175	634.287		646347	200977	658.219		708064	290967	740.941		980795	250115	660.95			659382	198204	612.895		0.0686896	0.352157	0.568701
36	484961	126887	419.05		554016	181135	576.895		468808	177657	652.159		612688	218748	671.363		613636	282409	747.423		902895	262901	668.674			606167	208290	622.594		0.0631461	0.370076	0.5777
35	455447	130731	414.83		489020	174991	587.378		431327	186788	649.231		559744	230364	677.852		602971	304542	736.708		829919	270983	673.01			561405	216400	623.168		0.0584831	0.384486	0.578233
34	420146	136670	405.893		476600	202280	580.873		408713	197854	647.33		512705	240525	671.83		525674	300578	727.078		750361	282028	659.224			515700	226656	615.371		0.0537219	0.402708	0.570999
33	415057	149208	390.943		442253	201370	568.336		376248	199109	621.919		485896	244068	656.891		497892	305874	701.927		694881	294314	647.87			485371	232324	597.981		0.0505624	0.412779	0.554862
32	390307	152789	383.268		425058	227022	550.717		343273	206841	605.999		446880	247484	637.102		463906	310502	685.804		581362	270306	632.883			441798	235824	582.629		0.0460233	0.418998	0.540617
31	361903	149848	376.911		378714	216106	533.116		314955	211813	585.993		391316	238137	619.613		415252	298170	670.845		578266	299634	623.057			406734	235618	568.256		0.0423706	0.418632	0.52728
30	342352	155784	375.552		335451	211385	525.939		288091	217553	573.241		359281	228778	605.605		370654	272657	664.886		545675	302593	618.153			373584	231458	560.563		0.0389173	0.411241	0.520142
29	319388	149949	376.317		283044	185797	518.363		248467	193065	565.612		327218	228847	597.221		333142	261329	661.982		473618	286147	618.738			330813	217522	556.372		0.0344617	0.386481	0.516254
28	317039	153321	375.866		319135	231596	519.125		250207	221649	562.796		304916	224552	592.915		319725	268910	663.023		445758	296722	626.964			326130	232792	556.782		0.0339738	0.41361	0.516633
27	298399	144413	376.829		268902	206871	515.793		230046	215341	561.348		298768	228478	590.818		331797	280072	666.258		442208	312743	629.083			311687	231320	556.688		0.0324692	0.410995	0.516547
26	289994	140127	375.732		285884	232359	521.786		214234	206070	560.724		283749	231423	591.474		295089	251197	664.609		392480	276608	632.681			293572	222964	557.834		0.0305822	0.396149	0.51761
25	283166	129293	375.432		264014	210343	516.434		220234	210788	555.914		269598	217387	588.608		298943	247224	665.746		409310	283647	633.136			290878	216447	555.878		0.0303015	0.38457	0.515795
24	264342	109675	374.551		234205	179302	515.966		211446	195158	553.924		261028	205570	587.808		273017	216647	666.96		372045	253550	633.125			269347	193317	555.389		0.0280586	0.343474	0.515341
23	246402	94371	377.328		237579	172512	517.152		196968	180448	545.994		253836	188041	585.994		260827	197731	670.856		337882	221282	634.589			255582	175731	555.319		0.0266247	0.312228	0.515276
22	263987	95117	378.833		240342	166456	513.087		191657	162603	542.401		239796	165559	589.791		250686	182888	678.698		343128	207909	642.199			254933	163422	557.501		0.026557	0.290358	0.517302
21	255150	82743	383.291		233071	147520	515.985		179601	140930	543.542		214464	146172	596.941		243301	164644	695.652		320756	183792	652.467			241057	144300	564.646		0.0251116	0.256384	0.523931
20	241244	69383	384.261		221119	128792	521.355		172294	121176	546.319		206428	130112	612.304		230668	150491	716.712		306120	164736	671.986			229646	127448	575.49		0.0239228	0.226442	0.533993
19	240474	62845	382.396		217085	113758	527.071		162702	103579	554.005		191766	107551	632.859		220104	125335	753.122		269289	136846	692.965			216903	108319	590.403		0.0225954	0.192455	0.547831
18	216696	51355	379.19		182393	85093	534.69		156200	90922	564.816		148886	69889	664.828		167273	87713	785.089		272867	117619	722.677			190719	83765.2	608.548		0.0198677	0.148829	0.564668
17	227931	49594	369.758		186468	79482	541.494		149755	79275	574.254		185835	84251	695.028		201764	93812	831.081		252265	102229	742.681			200670	81440.5	625.716		0.0209043	0.144699	0.580597
16	218160	40509	361.017		181474	71204	536.623		158541	72394	580.232		185576	76811	726.635		184681	80017	852.655		260310	92741	764.024			198124	72279.3	636.864		0.0206391	0.128422	0.590942
15	230905	38762	351.734		196002	66656	534.054		148185	61112	581.062		183115	67304	747.772		200165	78564	881.936		265062	93132	770.747			203906	67588.3	644.551		0.0212414	0.120087	0.598074
14	239813	36698	350.62		190677	57639	524.532		159300	61268	576.729		185677	62237	763.551		212882	72967	883.113		264437	80558	775.802			208798	61894.5	645.725		0.021751	0.10997	0.599163
13	250661	34775	355.043		190070	52930	513.859		159365	52641	570.89		193655	58630	765.839		218198	65811	893.705		300844	78283	777.643			218799	57178.3	646.163		0.0227929	0.101591	0.59957
12	260065	31124	374.579		203190	49417	514.708		165451	47802	560.934		195121	52648	764.226		221500	60622	909.008		279902	64157	786.142			220872	50961.7	651.599		0.0230088	0.0905456	0.604614
11	288782	31662	399.424		188961	40410	518.8		166763	42050	568.719		217636	54288	777.762		247596	60399	928.215		329291	67863	815.011			239838	49445.3	667.989		0.0249846	0.0878515	0.619822
10	308790	31978	439.117		238142	44443	553.537		183409	44370	579.146		226268	48920	791.268		280917	61924	996.683		322698	61095	862.821			260037	48788.3	703.762		0.0270888	0.0866842	0.653016
9	309559	31673	484.379		266524	45155	588.088		194059	42806	618.407		255527	49908	856.695		316099	65856	1069.69		359887	65323	941.933			283609	50120.2	759.866		0.0295443	0.0890505	0.705074
8	363316	34265	531.19		302245	45706	659.57		203810	39209	661.665		274023	49868	920.22		357353	68265	1189.07		386523	64963	1043.44			314545	50379.3	834.193		0.032767	0.089511	0.774041
7	350935	34991	575.335		319480	44819	720.687		212888	38993	737.396		300646	55960	1038.93		394180	76085	1316.91		443554	75837	1157.45			336947	54447.5	924.452		0.0351007	0.096739	0.857792
6	389589	37148	609.401		359216	49238	812.119		223276	34168	802.566		257241	42407	1146.14		316456	56989	1438.14		471888	74576	1286.8			336278	49087.7	1015.86		0.035031	0.087216	0.94261
5	456034	40451	634.466		378868	50373	874.532		260115	45311	886.159		390263	69895	1270.11		515045	97217	1563.64		532136	86917	1390.98			422077	65027.3	1103.32		0.0439689	0.115537	1.02376
4	501912	44337	651.003		408142	50336	945.064		284951	46169	945.288		408392	72715	1386.41		523988	104726	1638.11		651153	108210	1504.63			463090	71082.2	1178.42		0.0482413	0.126294	1.09344
3	539620	47450	654.892		460090	57683	986.739		303293	49499	1001.62		475687	88203	1463.33		582808	113466	1724.96		718110	119088	1553.59			513268	79231.5	1230.85		0.0534685	0.140774	1.1421
2	592070	47294	642.6		509813	61161	1013.79		335003	52797	1032.36		509870	95145	1544.09		632736	116267	1738.57		702198	114048	1613.14			546948	81118.7	1264.09		0.0569771	0.144127	1.17294
1	652246	50740	615.239		546558	62315	1021.34		377917	60452	1049.75		550598	101344	1573.06		693424	129508	1751.95		850479	135933	1619.86			611870	90048.7	1271.87		0.0637402	0.159993	1.18016

## Sheet: Figure 1h
Figure 1 h - RN31 Api137
	1				2				3				4				5				6				7				8				9				10
fraction	EGFP	mCherry	A254nm		EGFP	mCherry	A254nm		EGFP	mCherry	A254nm		EGFP	mCherry	A254nm		EGFP	mCherry	A254nm		EGFP	mCherry	A254nm		EGFP	mCherry	A254nm		EGFP	mCherry	A254nm		EGFP	mCherry	A254nm		EGFP	mCherry	A254nm
77	4365286	235962	462.277		3076214	180483	424.367		4212248	275625	310.101		4324888	312558	573.469		4190465	276655	610.03		6324634	464397	862.215		4050210	337035	598.794		4190465	276655	610.03		1356407	89570	182.406		1972969	138324	286.742
76	5363380	284670	612.026		4577930	282597	500.242		4458614	295650	407.699		5502773	394228	841.926		5218936	346478	753.664		7224040	531932	1108.22		5096956	427883	827.731		5218936	346478	753.664		2137954	148585	321.234		2687383	193924	388.61
75	6467635	334528	724.428		5568442	338420	672.66		5005340	332273	457.469		7178406	512237	1014.17		6048058	405211	875.042		6923682	499503	1099.14		6384918	527779	907.611		6048058	405211	875.042		2953302	206717	461.389		3350750	245634	507.643
74	7021407	359129	850.252		6253647	371923	770.5		5895365	386431	497.216		8060338	586087	1097.03		6055612	403840	869.779		6792433	487810	1044.85		6703086	553131	976.767		6055612	403840	869.779		3536209	254307	596.195		4040828	300376	634.156
73	8374340	422364	907.456		7326834	429290	879.478		5778236	381531	532.867		8182920	580635	1110.96		6133019	396874	850.659		6623911	459447	963.823		6988996	572928	977.49		6133019	396874	850.659		4612898	337001	730.776		4775996	356382	731.274		EGFP		1	2	3	4	5	6	7
72	8782429	434547	945.758		7704404	449313	952.312		6054275	394762	566.831		8375762	598683	1105.23		5606199	362115	788.375		6419627	448039	924.05		6818426	553254	942.19		5606199	362115	788.375		5052484	371272	821.734		5157764	393209	800.69		70S	∑ 64-77	97097035	88947327	71884004	89857173	66385490	77106073	76018960
71	8807295	428709	930.343		8551404	486950	953.844		5739756	372990	563.69		7901047	556776	1044.03		5503506	350550	749.227		6053340	414241	853.471		6568795	529621	899.784		5503506	350550	749.227		5409498	399064	878.643		5175415	397874	841.527		50S	∑ 54-63	79839248	71235656	73708533	75120167	60830573	58124239	65397974
70	8551433	409599	914.494		7912484	449255	966.671		5918776	378466	559.244		7515812	524880	966.196		5108974	329882	677.325		5560590	375592	804.301		6200926	503769	836.958		5108974	329882	677.325		5258037	387001	855.805		5157574	393582	808.925		pre 50S	∑ 44-53	87437365	80744187	74538337	65023504	69540380	56401406	59270591
69	8166232	381423	856.968		7987167	442308	900.606		6163790	373282	495.126		7291226	496074	897.804		4525816	286962	628.626		5331048	360380	708.599		5651290	457765	768.578		4525816	286962	628.626		4973831	361996	845.053		4855804	369938	803.057		30S	∑ 30-43	50672877	44532764	35683127	27120079	36216829	27760841	25764900
68	7437360	349725	826.341		6625636	361025	878.256		5161888	319421	475.74		6335616	416727	785.038		4061950	248908	560.78		4566738	310865	647.922		5208672	425578	699.947		4061950	248908	560.78		4644910	334979	761.811		4629932	336231	705.433
67	6261624	286314	767.643		6334566	340545	804.619		5129178	310215	379.786		5748333	372336	718.806		3759934	225865	519.037		4291504	286650	569.631		4757103	375922	644.236		3759934	225865	519.037		4318778	303981	730.501		4267802	299049	681.066		mCherry		1	2	3	4	5	6	7
66	6151106	282069	728.702		6800634	359873	775.144		4068774	243970	361.977		4632548	316125	638.749		3553041	211202	475.764		4011482	259149	524.254		4234566	331584	583.822		3553041	211202	475.764		4153328	287490	638.153		3819684	253095	583.802		70S	∑ 64-77	4689963	5023335	4540458	6216883	4195703	5313580	6123020
65	5516980	236262	694.474		5023100	262117	716.412		4315674	253950	303.174		4350292	280147	609.083		3191186	176482	449.657		3420428	210324	486.119		3448744	254942	551.842		3191186	176482	449.657		3454226	224892	607.015		3161039	213770	558.796		50S	∑ 54-63	2045545	2290332	2149311	2555906	1590788	1772402	2515661
64	5830528	244662	666.02		5204865	269236	684.856		3982090	221892	299.291		4457212	269390	568.851		3428794	174679	438.975		3562616	205251	467.485		3906272	271829	521.94		3428794	174679	438.975		3418297	227962	527.36		3025024	199968	488.712		pre 50S	∑ 44-53	1720497	1835162	1900053	2270246	1674405	1716816	2162086
63	5800927	230796	658.583		5204115	254619	656.256		4472172	223625	285.945		4622290	249964	571.569		3649854	163033	443.012		3818568	191912	469.966		4246549	259523	515.494		3649854	163033	443.012		3170893	203260	510.072		3035104	185747	473.483		30S	∑ 30-43	7858135	7308314	8845996	7832917	8533615	7470987	7946038
62	6236258	226660	649.886		5376377	243956	633.142		4318064	187921	298.997		5372602	257284	593.297		4056544	161177	468.361		4068006	173769	481.266		4732548	251398	533.613		4056544	161177	468.361		3068743	191843	465.701		3030793	169799	457.819
61	5974889	193028	683.468		5537341	232421	652.355		5201988	196516	351.733		5955234	255290	614.689		4561802	151771	496.23		4554252	168943	537.061		5251885	248609	561.533		4561802	151771	496.23		3202882	180466	462.143		3353770	169314	456.684		A254		1	2	3	4	5	6	7
60	7060460	199248	701.257		6399840	240922	655.458		6041962	200922	376.161		6668484	245693	685.945		5490612	162139	558.495		5583176	187640	554.497		6236508	258162	605.474		5490612	162139	558.495		3356231	172596	472.072		3801783	177164	493.727		70S	∑ 64-77	10887.2	10880	6210.21	11971.3	9246.94	11064.1	10737.7
59	8199048	212209	749.476		6706843	221280	715.105		7178868	210793	460.277		7893495	268237	719.247		6396292	168983	587.043		5996228	178905	618.823		6866048	262353	650.58		6396292	168983	587.043		3766456	168163	484.784		4239701	177062	511.503		50S	∑ 54-63	7566.36	7280.41	4550.07	7239.69	6068.75	6073.9	6529.2
58	8675409	200096	780.139		8467867	262811	725.287		8652165	228998	488.859		9010507	282485	780.29		6806147	164480	653.147		6229836	173479	641.424		7491478	263508	691.496		6806147	164480	653.147		4190282	167241	544.709		4574384	171315	559.621		pre 50S	∑ 44-53	9195.99	8738.52	6119.03	7772.36	8489.53	7497.84	7476.35
57	9180870	201931	808.923		7666274	205804	780.473		9121192	229624	539.877		9151915	270680	806.749		7201829	159605	674.408		7003092	184797	672.913		7665476	255292	718.808		7201829	159605	674.408		4676568	164819	565.531		4987218	179715	592.576		30S	∑ 30-43	14949.8	14095.6	10222.6	11509.9	13981.7	11925.2	11364.4
56	10347501	212226	827.075		8853738	227276	796.144		10311826	257132	567.572		9213483	259764	821.648		7734675	164743	709.095		7076286	178154	689.758		7982880	257854	739.43		7734675	164743	709.095		4986214	159837	618.689		4990952	172077	611.72
55	9899579	201419	851.966		8626527	207679	829.961		10135419	224330	588.773		9297230	250667	820.157		7912280	157605	729.126		7217892	177859	701.8		7961708	245019	754.765		7912280	157605	729.126		5247710	159592	640.867		5277770	180510	641.354
54	8464307	167932	855.586		8396734	193564	836.229		8274877	189450	591.876		7934927	215842	826.097		7020538	137252	749.836		6576903	156944	706.395		6962894	213943	758.003		7020538	137252	749.836		5456317	159688	666.754		5106280	144170	645.008		EGFP		1	2	3	4	5	6	7
53	8117542	153089	863.581		7765508	171232	851.735		9094002	198357	605.954		7677612	202144	821.367		6786676	133515	759.267		6067286	141889	720.97		6349314	190215	758.355		6786676	133515	759.267		5521002	150660	682.81		5013710	140605	661.67		70S	∑ 64-77	0.942914	0.863772	0.698069	0.872608	0.644673	0.748781	0.738224
52	9555292	178028	870.148		8891780	198327	854.923		8028758	175597	605.702		8190047	224666	808.245		7147472	138115	779.618		6701640	155189	720.071		7165863	205773	750.86		7147472	138115	779.618		5084394	135226	692.588		5278097	148007	654.45		50S	∑ 54-63	1.62665	1.45136	1.50174	1.5305	1.23936	1.18422	1.33242
51	9824099	176903	886.203		8753690	202940	865.574		8181426	172342	594.139		7812408	210224	796.381		7527374	140172	794.128		6525931	151430	722.435		6880222	199760	754.718		7527374	140172	794.128		5668940	148815	699.434		5225124	146407	656.742		pre 50S	∑ 44-53	3.78281	3.49324	3.22476	2.81311	3.00853	2.4401	2.56423
50	10676782	199415	896.489		8907670	185613	863.662		7815624	165038	597.864		7357926	200008	779.794		7485746	142235	810.613		6187828	141173	722.56		6817012	195069	740.053		7485746	142235	810.613		5530806	145572	695.471		5015000	140389	640.873		30S	∑ 30-43	4.71111	4.14026	3.3175	2.52138	3.36711	2.58095	2.39539
49	8919297	155016	900.367		8590763	199097	864.321		7470575	153146	595.945		7033058	205483	769.853		7454364	142566	822.248		5944262	137122	733.749		6353592	181550	746.103		7454364	142566	822.248		5657150	144686	697.384		4672510	133288	633.588
48	8253114	148019	913.348		8585818	194711	874.736		7692060	172156	606.99		6380530	196936	756.648		7410548	146048	842.721		5539428	140847	741.254		6034402	192391	739.569		7410548	146048	842.721		5353016	135319	687.814		4279162	127853	622.107		mCherry		1	2	3	4	5	6	7
47	8978124	166553	934.794		8425888	178145	877.631		7811044	183132	610.983		6217338	217343	750.205		7205717	166549	879.695		5493236	158904	761.627		5658812	201084	733.4		7205717	166549	879.695		5190722	139115	688.619		4049293	131533	614.839		70S	∑ 64-77	0.783986	0.839714	0.758995	1.03923	0.701364	0.888232	1.02354
46	8307798	165162	953.442		7569892	167318	882.779		6633100	184732	623.002		5191520	220495	754.397		6726881	182610	910.448		5128596	187545	769.955		5217956	227262	739.317		6726881	182610	910.448		4758770	131212	686.757		3722051	133668	609.127		50S	∑ 54-63	0.811992	0.909161	0.853182	1.01458	0.631473	0.703566	0.998607
45	7628999	177078	976.55		7216102	170507	899.174		6266670	219233	629.172		4855964	268144	755.445		6120720	218277	931.238		4432144	216027	792.099		4638734	252129	743.76		6120720	218277	931.238		4179014	124219	692.936		3218331	134370	607.534		pre 50S	∑ 44-53	1.27007	1.35471	1.40262	1.67589	1.23604	1.26735	1.59605
44	7176318	201234	1001.07		6037076	167272	903.988		5545078	276320	649.275		4307101	324803	780.026		5674882	264318	959.557		4381055	286690	813.12		4154684	316853	770.216		5674882	264318	959.557		4029146	135963	698.952		3141712	169841	608.424		30S	∑ 30-43	2.96349	2.75614	3.33603	2.95398	3.21823	2.81749	2.99664
43	6514828	246172	1019.84		6240101	231682	914.74		5623601	377548	689.946		3783742	383223	794.139		5184465	358582	1003.21		4122392	374279	859.801		3662655	382726	795.328		5184465	358582	1003.21		3642590	148675	708.89		2554288	182786	612.633
42	5946588	322915	1039.96		4924166	230464	935.868		3841928	439115	719.267		3284053	479562	850.542		4192950	411076	1048.56		3397378	448535	898.228		3049380	487571	843.712		4192950	411076	1048.56		3429358	184757	724.782		2322796	213654	639.382		A254		1	2	3	4	5	6	7
41	4761230	350446	1090.28		4264745	277987	974.563		3327374	499931	799.015		2631452	515880	880.142		3481876	482601	1082.39		2692953	465337	939.746		2441969	484789	881.659		3481876	482601	1082.39		2614650	186316	741.918		2163808	261181	669.987		70S	∑ 64-77	0.944525	0.943899	0.538771	1.03858	0.802224	0.959872	0.931555
40	5054843	506301	1119.05		4384768	394521	993.778		3330628	689357	838.507		2492828	629829	944.311		3477981	634084	1129.58		2654509	587135	965.369		2491641	660200	931.971		3477981	634084	1129.58		2619900	257279	783.428		1833427	315221	715.692		50S	∑ 54-63	1.28591	1.23731	0.773289	1.23039	1.03139	1.03227	1.10964
39	4446340	575925	1147.62		3706982	471507	1044.5		3157012	803439	889.383		2279128	685039	976.665		3107678	703906	1146.02		2416199	648772	986.128		2208657	688468	952.273		3107678	703906	1146.02		2470815	335705	805.088		1780454	380430	763.76		pre 50S	∑ 44-53	2.57247	2.4445	1.71172	2.17423	2.37485	2.09743	2.09142
38	3794730	616992	1185.7		3028106	494711	1095.72		2706846	825287	900.912		2096886	738657	973.689		2821067	758294	1160.04		2074921	651726	985.548		1922251	710095	939.468		2821067	758294	1160.04		2288276	417829	863.441		1523086	406725	780.775		30S	∑ 30-43	3.06579	2.89061	2.09637	2.36037	2.86726	2.44553	2.33053
37	3586826	718756	1171.79		3149722	652123	1110.03		2575154	885518	866.797		1809294	698495	943.586		2473902	762579	1119.21		1875911	672192	944.421		1779819	728008	915.255		2473902	762579	1119.21		1991232	458579	877.552		1379039	425765	792.767
36	3181536	719285	1160.94		2762246	664094	1126.51		2233231	813596	839.19		1735219	710931	884.358		2305550	779735	1076.19		1751714	685344	916.127		1609547	699018	886.065		2305550	779735	1076.19		1818938	507386	903.967		1312205	454094	759.785
35	3039048	758212	1112.45		2773710	773924	1104.22		1911360	727613	759.858		1480758	621492	846.193		2060683	737008	1030.68		1542777	630396	853.014		1469699	667189	816.432		2060683	737008	1030.68		1648520	542496	899.389		1187373	434803	740.8
34	2585976	708674	1076.9		2199457	681674	1066.51		1796248	715172	695.352		1390454	589311	769.208		1829012	725622	962.283		1324046	563643	812.55		1313702	608435	765.413		1829012	725622	962.283		1480422	534546	862.964		1026554	393557	676.972
33	2280622	645902	1023.77		2167051	719407	1008.15		1570171	623668	624.733		1202940	527715	720.296		1591114	629862	880.495		1107788	493441	752.107		1140527	544070	721.544		1591114	629862	880.495		1293820	503607	834.932		937620	369679	647.897
32	2169809	653366	988.48		1870741	637969	965.057		1440930	574559	580.801		1085033	469064	676.451		1400487	573660	823.711		1011526	451183	710.262		1040316	497985	677.711		1400487	573660	823.711		1132555	458444	776.009		825498	319336	592.195
31	1893237	594100	925.675		1475443	529421	899.439		1244056	486443	525.501		978700	421011	638.381		1242078	515154	781.806		926954	424756	666.247		909987	439451	634.413		1242078	515154	781.806		1036004	428422	734.828		738226	286062	564.726
30	1417264	441089	887.338		1585526	548830	856.527		924588	384750	493.337		869592	362708	611.986		1047986	461452	737.542		861773	374248	635.653		724750	348033	603.194		1047986	461452	737.542		903994	384961	679.181		661319	228464	522.483
29	1226244	374475	843.478		1215392	416214	808.387		815384	324669	454.875		705587	278430	590.558		799601	335078	703.881		678002	276533	608.573		644270	293876	584.707		799601	335078	703.881		735975	304528	645.228		617784	211482	502.226
28	1283435	385744	814.978		1078901	357600	777.613		901302	348538	437.447		666752	255162	578.89		811178	344901	671.406		640490	260038	591.667		600884	268643	578.05		811178	344901	671.406		704519	288685	600.673		533794	180780	475.876
27	1193435	351501	784.088		1138803	364534	746.173		796789	296824	420.02		701982	256344	577.552		769341	312196	661.134		654402	257453	584.013		637186	276122	566.489		769341	312196	661.134		690711	284800	575.538		556846	178321	469.241
26	1224722	357580	772.421		882180	283298	723.767		770275	282982	411.914		611603	210679	581.246		728679	284553	645.371		609924	231726	584.211		537370	217668	571.065		728679	284553	645.371		671828	259766	549.549		489529	152224	460.314
25	1132410	309034	762.568		1000932	315346	709.011		712543	246941	428.999		601388	202480	593.306		730570	269905	648.853		585780	224101	595.472		596482	230781	575.796		730570	269905	648.853		606407	231675	535.382		471657	142836	464.601
24	1024692	262825	763.942		944862	287432	707.503		715684	232525	445.033		585698	192638	610.042		649900	229840	657.711		500582	178401	603.923		509492	178023	596.281		649900	229840	657.711		538668	192179	526.546		472826	133763	470.501
23	971191	239439	769.189		844660	243630	714.035		640931	185319	461.081		571041	165669	632.117		635220	207466	681.828		499596	179867	624.47		505022	165418	611.65		635220	207466	681.828		538324	189567	525.837		431787	118585	482.129
22	1000466	235265	781.488		885585	243375	718.281		593213	167285	474.643		506894	139390	654.586		561129	175192	690.635		492793	161074	639.396		446048	142538	635.303		561129	175192	690.635		531479	170050	529.914		406311	105537	496.992
21	928184	205577	803.733		851505	216446	736.951		587472	153109	506.508		506255	138481	680.46		567924	165989	726.81		418425	123573	665.193		491444	148421	647.297		567924	165989	726.81		482901	153667	543.209		403732	99094	511.188
20	933627	183341	822.165		744481	178515	752.477		579516	143938	525.946		463414	111262	703.529		487473	140457	745.251		401096	115120	683.234		399975	112975	666.853		487473	140457	745.251		444322	129200	558.314		422971	88614	529.191
19	780324	154356	847.503		840356	186489	783.092		536050	126558	546.297		458917	109640	705.425		508019	130835	771.679		374047	99600	697.655		427603	121293	669.175		508019	130835	771.679		431785	118905	579.995		347715	80292	538.075
18	710248	131438	856.841		619477	123826	791.655		469511	105161	552.984		458434	99555	702.653		465562	109894	785.39		389540	87849	705.235		316408	82669	666.238		465562	109894	785.39		389143	100481	599.238		344734	63477	547.647
17	681494	113874	870.022		643779	121414	808.301		434265	90387	553.109		409966	80111	703.876		429032	92931	788.911		374756	73676	705.509		402242	92205	658.587		429032	92931	788.911		353655	81208	620.117		305777	54958	545.853
16	662556	99591	870.112		599345	100597	816.341		447858	88504	548.528		397122	68083	694.83		419089	78866	791.528		351531	63193	699.523		358107	68447	646.513		419089	78866	791.528		378546	84706	638.33		321838	53887	541.832
15	625736	92041	863.137		636993	99257	805.816		509522	85480	535.892		484867	77655	694.828		491385	86512	790.175		433477	74164	706.173		423415	80749	647.489		491385	86512	790.175		373592	73767	645.981		320843	50526	533.974
14	732549	96244	860.322		625413	88982	801.123		490345	71455	550.74		442080	65227	706.049		456798	72844	797.301		422028	60497	716.803		404134	64199	652.553		456798	72844	797.301		370576	67690	645.352		356841	47260	528.811
13	765506	90959	857.125		634097	85775	788.403		594811	73917	560.416		535942	69178	724.189		538969	74729	829.988		476475	63740	764.223		475010	69215	682.686		538969	74729	829.988		397942	65481	645.839		378732	44453	532.287
12	756602	82051	888.071		682333	81005	800.146		597202	63708	615.719		510896	62076	787.831		532584	67436	859.729		482548	57251	800.164		453552	60365	739.392		532584	67436	859.729		373603	53124	642.505		364322	42543	546.609
11	862472	89224	926.252		703054	78178	824.405		664353	67062	673.603		629765	70490	847.386		649053	73436	954.505		590131	65714	880.214		557971	70650	797.052		649053	73436	954.505		433171	58188	657.314		414582	43583	579.391
10	872012	83915	987.499		834090	82400	860.817		708741	65804	779.256		662704	67681	949.79		659003	71627	1033.98		609431	62733	978.493		558939	67289	892.383		659003	71627	1033.98		467097	55122	671.441		432036	42192	632.275
9	896550	82337	1069.87		935066	89830	948.856		889166	78787	883.015		788153	80652	1049.68		883992	90107	1156.11		711324	73113	1098.79		697847	76722	964.775		883992	90107	1156.11		480998	55165	721.757		477977	45892	694.628
8	964807	83945	1178.95		963011	88380	1012.12		936024	83671	1008.73		817442	82032	1141.1		822104	83419	1257.68		754570	73116	1152.76		717619	81917	1078.4		822104	83419	1257.68		535126	52401	772.207		524486	48755	779.275
7	1194478	109027	1288.73		945194	88285	1128.49		1165233	101063	1148.98		879977	90264	1228.4		966444	93821	1385.81		932286	89266	1280.75		844262	91968	1173.05		966444	93821	1385.81		554436	53201	863.417		590179	55720	855.142
6	1068865	89785	1386.86		1007576	84980	1217.47		824466	76764	1261.39		1157125	113188	1356.52		972502	89418	1470.6		763944	61106	1370.2		735917	75578	1233.89		972502	89418	1470.6		557977	46964	944.783		500522	43777	947.989
5	1393744	121976	1487.37		1196861	102352	1352.58		1497909	127130	1369.7		1295887	113155	1403.46		1161467	103148	1557.18		1135160	94947	1403.81		1047782	107183	1302.38		1161467	103148	1557.18		654818	56648	1047.86		662145	56717	1009.38
4	1269288	110807	1547.45		1359875	123448	1424.74		1652506	137434	1419.49		1392742	123551	1412.43		1175438	105423	1675.75		1148308	94575	1480.21		1040509	102584	1323.31		1175438	105423	1675.75		787440	69680	1134.38		729377	63472	1074.55
3	1554298	132780	1588.84		1506333	141152	1501.09		1815223	148263	1497.87		1324902	117720	1470.31		1551300	137508	1719.77		1245999	104886	1482.22		1226067	122950	1333.94		1551300	137508	1719.77		794663	66979	1207.83		777010	67090	1100.61
2	2050605	170672	1618.13		1486205	138724	1507.59		1888584	147191	1439.12		1913181	159213	1485.91		1638993	136612	1673.27		1260036	101839	1486.34		1215811	114224	1351.36		1638993	136612	1673.27		924583	77525	1273.24		872827	72013	1136.78
1	1945232	155439	1621.89		1619205	148795	1519.27		2089334	155803	1508.61		1884481	152426	1530.56		2382621	185695	1725.3		1910899	143482	1472.05		1551659	144597	1308.76		2382621	185695	1725.3		985240	81647	1313.77		894212	72725	1135.09
∑ 64-77	97097035	4689963	10887.2		88947327	5023335	10880		71884004	4540458	6210.21		89857173	6216883	11971.3		66385490	4195703	9246.94		77106073	5313580	11064.1		76018960	6123020	10737.7		66385490	4195703	9246.94		55280159	3934817	8958.08		56077964	4091356	8820.43
∑ 54-63	79839248	2045545	7566.36		71235656	2290332	7280.41		73708533	2149311	4550.07		75120167	2555906	7239.69		60830573	1590788	6068.75		58124239	1772402	6073.9		65397974	2515661	6529.2		60830573	1590788	6068.75		41122296	1727505	5431.32		42397755	1726873	5443.5
∑ 44-53	87437365	1720497	9195.99		80744187	1835162	8738.52		74538337	1900053	6119.03		65023504	2270246	7772.36		69540380	1674405	8489.53		56401406	1716816	7497.84		59270591	2162086	7476.35		69540380	1674405	8489.53		50972960	1390787	6922.76		43614990	1405961	6309.35
∑ 30-43	50672877	7858135	14949.8		44532764	7308314	14095.6		35683127	8845996	10222.6		27120079	7832917	11509.9		36216829	8533615	13981.7		27760841	7470987	11925.2		25764900	7946038	11364.4		36216829	8533615	13981.7		28371074	5349002	11196.4		20245693	4671757	9479.85
[truncated: 9 more columns]

## Sheet: Figure 2
Figure 2 boxplots - statistics
	Number of families	1
	Number of comparisons per family	12
	Alpha	0.05
	Ordinary one-way ANOVA
	Šídák's multiple comparisons test	Mean Diff,	95,00% CI of diff,	Below threshold?	Summary	Adjusted P Value
	A254 70S Control vs. A254 70S Api137	14.96	-25,89 to 55,81	No	ns	0.984	A-B
	EGFP 70S Control vs. EGFP 70S Api137	27.65	-13,20 to 68,50	No	ns	0.4723	C-D
	mCherry 70S Control vs. mCherry 70S Api137	19.22	-21,63 to 60,07	No	ns	0.9014	E-F
	A254 50S Control vs. A254 50S Api137	-5.798	-46,65 to 35,05	No	ns	>0,9999	G-H
	EGFP 50S Control vs. EGFP 50S Api137	-28.07	-68,92 to 12,78	No	ns	0.4487	I-J
	mCherry 50S Control vs. mCherry 50S Api137	20.75	-20,10 to 61,60	No	ns	0.8448	K-L
	A254 pre50S Control vs. A254 pre50S Api137	-115.4	-156,3 to -74,58	Yes	****	<0,0001	M-N
	EGFP pre50S Control vs. EGFP pre50S Api137	-184.3	-225,1 to -143,4	Yes	****	<0,0001	O-P
	mCherry pre50S Control vs. mCherry pre50S Api137	-31.03	-71,88 to 9,816	No	ns	0.2999	Q-R
	A254 30S Control vs. A254 30S Api137	-151.6	-192,5 to -110,8	Yes	****	<0,0001	S-T
	EGFP 30S Control vs. EGFP 30S Api137	-209.2	-250,1 to -168,4	Yes	****	<0,0001	U-V
	mCherry 30S Control vs. mCherry 30S Api137	-180.4	-221,2 to -139,5	Yes	****	<0,0001	W-X
	Test details	Mean 1	Mean 2	Mean Diff,	SE of diff,	n1	n2	t	DF
	A254 70S Control vs. A254 70S Api137	100	85.04	14.96	14.14	10	10	1.058	216
	EGFP 70S Control vs. EGFP 70S Api137	100	72.35	27.65	14.14	10	10	1.955	216
	mCherry 70S Control vs. mCherry 70S Api137	100	80.78	19.22	14.14	10	10	1.359	216
	A254 50S Control vs. A254 50S Api137	100	105.8	-5.798	14.14	10	10	0.41	216
	EGFP 50S Control vs. EGFP 50S Api137	100	128.1	-28.07	14.14	10	10	1.985	216
	mCherry 50S Control vs. mCherry 50S Api137	100	79.25	20.75	14.14	10	10	1.467	216
	A254 pre50S Control vs. A254 pre50S Api137	100	215.4	-115.4	14.14	10	10	8.162	216
	EGFP pre50S Control vs. EGFP pre50S Api137	100	284.3	-184.3	14.14	10	10	13.03	216
	mCherry pre50S Control vs. mCherry pre50S Api137	100	131	-31.03	14.14	10	10	2.194	216
	A254 30S Control vs. A254 30S Api137	100	251.6	-151.6	14.14	10	10	10.72	216
	EGFP 30S Control vs. EGFP 30S Api137	100	309.2	-209.2	14.14	10	10	14.79	216
	mCherry 30S Control vs. mCherry 30S Api137	100	280.4	-180.4	14.14	10	10	12.76	216
	Number of families	1
	Number of comparisons per family	12
	Alpha	0.05
	Bonferroni's multiple comparisons test	Mean Diff,	95,00% CI of diff,	Below threshold?	Summary	Adjusted P Value
	A254 70S Control vs. A254 70S Api137	14.96	-26,00 to 55,92	No	ns	>0,9999	A-B
	EGFP 70S Control vs. EGFP 70S Api137	27.65	-13,31 to 68,61	No	ns	0.6224	C-D
	mCherry 70S Control vs. mCherry 70S Api137	19.22	-21,74 to 60,18	No	ns	>0,9999	E-F
	A254 50S Control vs. A254 50S Api137	-5.798	-46,76 to 35,16	No	ns	>0,9999	G-H
	EGFP 50S Control vs. EGFP 50S Api137	-28.07	-69,03 to 12,89	No	ns	0.5809	I-J
	mCherry 50S Control vs. mCherry 50S Api137	20.75	-20,21 to 61,70	No	ns	>0,9999	K-L
	A254 pre50S Control vs. A254 pre50S Api137	-115.4	-156,4 to -74,47	Yes	****	<0,0001	M-N
	EGFP pre50S Control vs. EGFP pre50S Api137	-184.3	-225,2 to -143,3	Yes	****	<0,0001	O-P
	mCherry pre50S Control vs. mCherry pre50S Api137	-31.03	-71,99 to 9,924	No	ns	0.3513	Q-R
	A254 30S Control vs. A254 30S Api137	-151.6	-192,6 to -110,7	Yes	****	<0,0001	S-T
	EGFP 30S Control vs. EGFP 30S Api137	-209.2	-250,2 to -168,2	Yes	****	<0,0001	U-V
	mCherry 30S Control vs. mCherry 30S Api137	-180.4	-221,4 to -139,4	Yes	****	<0,0001	W-X
	Test details	Mean 1	Mean 2	Mean Diff,	SE of diff,	n1	n2	t	DF
	A254 70S Control vs. A254 70S Api137	100	85.04	14.96	14.14	10	10	1.058	216
	EGFP 70S Control vs. EGFP 70S Api137	100	72.35	27.65	14.14	10	10	1.955	216
	mCherry 70S Control vs. mCherry 70S Api137	100	80.78	19.22	14.14	10	10	1.359	216
	A254 50S Control vs. A254 50S Api137	100	105.8	-5.798	14.14	10	10	0.41	216
	EGFP 50S Control vs. EGFP 50S Api137	100	128.1	-28.07	14.14	10	10	1.985	216
	mCherry 50S Control vs. mCherry 50S Api137	100	79.25	20.75	14.14	10	10	1.467	216
	A254 pre50S Control vs. A254 pre50S Api137	100	215.4	-115.4	14.14	10	10	8.162	216
	EGFP pre50S Control vs. EGFP pre50S Api137	100	284.3	-184.3	14.14	10	10	13.03	216
	mCherry pre50S Control vs. mCherry pre50S Api137	100	131	-31.03	14.14	10	10	2.194	216
	A254 30S Control vs. A254 30S Api137	100	251.6	-151.6	14.14	10	10	10.72	216
	EGFP 30S Control vs. EGFP 30S Api137	100	309.2	-209.2	14.14	10	10	14.79	216
	mCherry 30S Control vs. mCherry 30S Api137	100	280.4	-180.4	14.14	10	10	12.76	216
	Number of families	1
	Number of comparisons per family	12
	Alpha	0.05
	Holm-Šídák's multiple comparisons test	Mean Diff,	Below threshold?	Summary	Adjusted P Value
	A254 70S Control vs. A254 70S Api137	14.96	No	ns	0.4978	A-B
	EGFP 70S Control vs. EGFP 70S Api137	27.65	No	ns	0.2575	C-D
	mCherry 70S Control vs. mCherry 70S Api137	19.22	No	ns	0.4626	E-F
	A254 50S Control vs. A254 50S Api137	-5.798	No	ns	0.6822	G-H
	EGFP 50S Control vs. EGFP 50S Api137	-28.07	No	ns	0.2575	I-J
	mCherry 50S Control vs. mCherry 50S Api137	20.75	No	ns	0.4626	K-L
	A254 pre50S Control vs. A254 pre50S Api137	-115.4	Yes	****	<0,0001	M-N
	EGFP pre50S Control vs. EGFP pre50S Api137	-184.3	Yes	****	<0,0001	O-P
	mCherry pre50S Control vs. mCherry pre50S Api137	-31.03	No	ns	0.1878	Q-R
	A254 30S Control vs. A254 30S Api137	-151.6	Yes	****	<0,0001	S-T
	EGFP 30S Control vs. EGFP 30S Api137	-209.2	Yes	****	<0,0001	U-V
	mCherry 30S Control vs. mCherry 30S Api137	-180.4	Yes	****	<0,0001	W-X
	Test details	Mean 1	Mean 2	Mean Diff,	SE of diff,	n1	n2	t	DF
	A254 70S Control vs. A254 70S Api137	100	85.04	14.96	14.14	10	10	1.058	216
	EGFP 70S Control vs. EGFP 70S Api137	100	72.35	27.65	14.14	10	10	1.955	216
	mCherry 70S Control vs. mCherry 70S Api137	100	80.78	19.22	14.14	10	10	1.359	216
	A254 50S Control vs. A254 50S Api137	100	105.8	-5.798	14.14	10	10	0.41	216
	EGFP 50S Control vs. EGFP 50S Api137	100	128.1	-28.07	14.14	10	10	1.985	216
	mCherry 50S Control vs. mCherry 50S Api137	100	79.25	20.75	14.14	10	10	1.467	216
	A254 pre50S Control vs. A254 pre50S Api137	100	215.4	-115.4	14.14	10	10	8.162	216
	EGFP pre50S Control vs. EGFP pre50S Api137	100	284.3	-184.3	14.14	10	10	13.03	216
	mCherry pre50S Control vs. mCherry pre50S Api137	100	131	-31.03	14.14	10	10	2.194	216
	A254 30S Control vs. A254 30S Api137	100	251.6	-151.6	14.14	10	10	10.72	216
	EGFP 30S Control vs. EGFP 30S Api137	100	309.2	-209.2	14.14	10	10	14.79	216
	mCherry 30S Control vs. mCherry 30S Api137	100	280.4	-180.4	14.14	10	10	12.76	216

## Sheet: Supplementary Figure 1d
Supplementary Figure 1d - RN31 Api88
	1				2						average				average [%]
fraction	EGFP	mCherry	A254nm		EGFP	mCherry	A254nm				EGFP	mCherry	A254nm		EGFP	mCherry	A254nm
77	3966984	226955	404.753		5423448	310209	490.751				4695216	268582	447.752		0.489113	0.4772	0.415466
76	4509910	251832	536.645		6766499	383942	675.644				5.6382e+06	317887	606.144		0.587347	0.564802	0.562437
75	5692506	319313	659.675		8682868	503462	842.832				7187687	411388	751.254		0.748761	0.730928	0.697083
74	6337416	350161	749.288		10579894	632354	983.124				8458655	491258	866.206		0.881161	0.872837	0.803746
73	7425555	406021	834.88		11074286	643731	1103.23				9.24992e+06	524876	969.056		0.963589	0.932568	0.89918
72	7213177	390266	847.115		11780120	694638	1111.18				9.49665e+06	542452	979.148		0.989292	0.963796	0.908544
71	7876598	427126	868.327		11365054	660199	1136.89				9620826	543662	1002.61		1.00223	0.965947	0.930315
70	6775700	362033	820.713		11137606	632836	1066.34				8956653	497434	943.525		0.933039	0.883812	0.87549
69	7004173	374767	809.165		10828327	600647	1037.8				8916250	487707	923.482		0.92883	0.866528	0.856892
68	6477620	340765	750.721		9829216	533379	955.06				8153418	437072	852.89		0.849364	0.776563	0.791391
67	5741668	294651	722.15		8275664	437838	908.048				7008666	366244	815.099		0.730112	0.650721	0.756324
66	5921602	311653	676.669		8304709	436575	825.251				7.11316e+06	374114	750.96		0.740997	0.664703	0.69681
65	4960284	245763	646.021		6872300	351408	792.042				5916292	298586	719.032		0.616316	0.530509	0.667184
64	4939575	227282	629.541		7355186	367724	735.387				6.14738e+06	297503	682.464		0.640389	0.528585	0.633253
63	5302888	233727	621.631		7249160	344880	715.973				6276024	289304	668.802		0.65379	0.514017	0.620577
62	5877166	230271	638.536		7547876	334671	730.047				6712521	282471	684.292		0.699262	0.501877	0.634949
61	6045940	210806	668.837		7773435	319539	733.19				6.90969e+06	265172	701.014		0.719801	0.471142	0.650465
60	7351138	245496	704.964		8972693	337043	783.837				8.16192e+06	291270	744.4		0.850249	0.51751	0.690724
59	7405068	232370	740.855		9267206	334759	803.955				8336137	283564	772.405		0.868398	0.50382	0.716709
58	8339809	253739	762.577		9795334	335907	836.489				9.06757e+06	294823	799.533		0.944594	0.523824	0.741881
57	7818916	240427	772.938		9390085	317000	848.527				8.6045e+06	278714	810.733		0.896354	0.495201	0.752273
56	7667676	234636	764.742		9342279	313202	840.083				8.50498e+06	273919	802.412		0.885987	0.486683	0.744553
55	6791545	212425	747.028		8560488	293352	828.614				7.67602e+06	252888	787.821		0.799632	0.449317	0.731013
54	6278506	207251	720.102		6663296	237710	794.49				6470901	222480	757.296		0.674091	0.39529	0.702689
53	4737369	155142	690.026		6268689	233467	766.039				5503029	194304	728.033		0.573265	0.345228	0.675536
52	5002500	173533	662.467		5774495	232755	728.286				5.3885e+06	203144	695.376		0.561334	0.360934	0.645235
51	4677154	166526	624.387		5599304	242017	698.985				5138229	204272	661.686		0.535263	0.362937	0.613974
50	4145492	150751	597.888		5243899	230842	658.02				4.6947e+06	190796	627.954		0.489059	0.338996	0.582674
49	3943682	152289	568.618		4490893	213074	631.42				4.21729e+06	182682	600.019		0.439326	0.324577	0.556753
48	3195174	132935	545.965		3599536	176852	602.254				3397355	154894	574.11		0.353912	0.275205	0.532712
47	3128361	142095	524.919		3551930	195909	573.781				3.34015e+06	169002	549.35		0.347952	0.300273	0.509738
46	2628458	136077	511.631		3117599	190810	552.555				2.87303e+06	163444	532.093		0.299291	0.290397	0.493725
45	2376340	152007	503.837		2698397	198114	538.289				2.53737e+06	175060	521.063		0.264325	0.311037	0.483491
44	2042646	163748	508.703		2530894	244692	539.828				2286770	204220	524.265		0.238219	0.362846	0.486462
43	1793791	205863	521.902		2184456	265016	542.186				1.98912e+06	235440	532.044		0.207212	0.418315	0.49368
42	1684678	265344	550.695		1925561	309089	572.769				1.80512e+06	287216	561.732		0.188044	0.510309	0.521227
41	1424381	294986	581.129		1588660	325856	597.541				1.50652e+06	310421	589.335		0.156938	0.551537	0.54684
40	1390896	364731	619.66		1623854	429722	647.904				1507375	397226	633.782		0.157027	0.705768	0.588082
39	1287021	398572	636.838		1476391	473691	672.64				1381706	436132	654.739		0.143936	0.774892	0.607528
38	1215596	420901	651.465		1347346	509537	701.918				1281471	465219	676.692		0.133494	0.826573	0.627897
37	1084027	403178	646.684		1234703	514113	702.538				1159365	458646	674.611		0.120774	0.814894	0.625967
36	1022064	402477	629.049		1208695	532180	692.738				1.11538e+06	467328	660.894		0.116192	0.830321	0.613238
35	1026867	402594	607.034		1022823	474463	674.123				1024845	438528	640.579		0.106761	0.779151	0.594388
34	873486	354374	578.939		959053	442108	641.273				916270	398241	610.106		0.0954503	0.707571	0.566113
33	852484	323737	554.088		909025	434768	613.602				880754	379252	583.845		0.0917506	0.673833	0.541746
32	726272	277902	532.319		752334	338934	587.203				739303	308418	559.761		0.0770152	0.547978	0.519398
31	684833	254337	516.995		673950	298743	567.538				679392	276540	542.266		0.0707741	0.49134	0.503165
30	621506	212333	502.532		697544	293728	548.026				659525	253030	525.279		0.0687045	0.449569	0.487403
29	517541	158462	502.245		571181	215972	542.78				544361	187217	522.513		0.0567076	0.332636	0.484836
28	526352	159893	500.485		607311	231083	537.218				566832	195488	518.851		0.0590484	0.347331	0.481439
27	491275	143389	509.132		571476	214457	541.092				531376	178923	525.112		0.0553548	0.3179	0.487248
26	479430	132131	519.098		518498	178828	550.416				498964	155480	534.757		0.0519784	0.276247	0.496197
25	504703	131918	536.202		498480	157942	562.66				501592	144930	549.431		0.0522522	0.257503	0.509813
24	482934	119730	556.663		512921	163618	579.878				497928	141674	568.271		0.0518705	0.251718	0.527294
23	447930	103276	577.564		461365	134249	601.822				454648	118762	589.693		0.0473619	0.21101	0.547172
22	444523	97560	596.125		452796	127070	621.829				448660	112315	608.977		0.0467381	0.199555	0.565065
21	437527	86295	615.219		427781	113067	643.116				432654	99681	629.168		0.0450707	0.177107	0.5838
20	409527	79662	626.403		412223	104033	664.862				410875	91847.5	645.632		0.042802	0.163189	0.599078
19	406773	76132	628.588		392950	92568	673.834				399862	84350	651.211		0.0416547	0.149868	0.604254
18	391839	67076	629.891		348674	73286	686.359				370256	70181	658.125		0.0385706	0.124693	0.610669
17	350169	52143	622.874		361783	69574	685.666				355976	60858.5	654.27		0.037083	0.10813	0.607092
16	373226	50005	619.06		379341	65725	684.653				376284	57865	651.856		0.0391985	0.102811	0.604853
15	419098	52285	623.801		411837	67107	696.34				415468	59696	660.071		0.0432804	0.106064	0.612475
14	423521	47836	629.625		418930	62420	699.194				421226	55128	664.409		0.0438802	0.0979481	0.616501
13	470021	51870	664.838		433665	59491	723.834				451843	55680.5	694.336		0.0470697	0.0989297	0.644269
12	455918	46556	702.667		504028	69362	755.876				479973	57959	729.272		0.0500001	0.102978	0.676686
11	562587	59568	774.727		542718	68533	817.113				552652	64050.5	795.92		0.0575713	0.113801	0.738528
10	586433	64712	840.65		641664	83522	877.105				614048	74117	858.878		0.0639671	0.131687	0.796946
9	726120	85317	934.802		718695	95352	966.774				722408	90334.5	950.788		0.0752552	0.160501	0.882229
8	679161	85271	1009.46		711113	90090	1054.12				695137	87680.5	1031.79		0.0724143	0.155785	0.957393
7	843143	114770	1089.68		915163	123277	1146.54				879153	119024	1118.11		0.0915838	0.211474	1.03748
6	767109	93485	1153.12		1173247	151680	1227.75				970178	122582	1190.43		0.101066	0.217797	1.10459
5	869518	109694	1184.16		1043041	143661	1293.59				956280	126678	1238.87		0.0996182	0.225073	1.14954
4	1158633	147655	1246.03		1230628	159964	1361.34				1.19463e+06	153810	1303.69		0.124448	0.273279	1.20968
3	1276714	167854	1233.49		1318982	184835	1399.1				1297848	176344	1316.3		0.1352	0.313318	1.22138
2	1177907	152255	1263.2		1547637	196666	1451.88				1362772	174460	1357.54		0.141964	0.309971	1.25965
1	1357045	151726	1222.43		1945230	220200	1465.82				1.65114e+06	185963	1344.12		0.172003	0.330408	1.2472

## Sheet: Supplementary Figure 1e
		Supplementary Figure 1e - RN31 Chloramphenicol
	1				2				3				4				5				6					average				average [%]
fraction	EGFP	mCherry	A254nm		EGFP	mCherry	A254nm		EGFP	mCherry	A254nm		EGFP	mCherry	A254nm		EGFP	mCherry	A254nm		EGFP	mCherry	A254nm			EGFP	mCherry	A254nm		EGFP	mCherry	A254nm
77	4845733	226385	529.498		3983371	200972	466.66		2496985	199227	429.401		2175558	159052	405.67		2099887	215866	415.064		1458721	167720	286.979			2.84338e+06	194870	422.212		0.296202	0.346234	0.391767
76	5631062	281312	607.799		5359274	282711	564.178		3415971	265979	631.364		3082600	227241	538.713		3059405	313124	595.849		2335520	276285	446.117			3813972	274442	564.003		0.397312	0.487612	0.523335
75	5963049	290289	686.226		6115468	312858	668.362		4614944	358100	794.726		3874268	277436	722.659		3933033	393681	839.688		2874718	338628	709.388			4562580	328499	736.841		0.475296	0.583657	0.68371
74	6291946	306187	721.366		6244988	318027	720.427		5767708	443122	1045.2		4995636	361294	841.207		5001536	507781	974.982		3614134	433272	844.997			5.31932e+06	394947	858.03		0.554129	0.701718	0.79616
73	6629457	318100	761.484		6791164	349677	772.087		6730866	528556	1175.89		5800761	423252	1019.55		5350280	537437	1146.06		4333344	531807	1084.27			5939312	448138	993.224		0.618714	0.796225	0.921605
72	6724146	323827	773.364		7154802	380826	765.945		7119296	556623	1273.9		6307262	458298	1110.97		5918790	624528	1213.71		4814220	587641	1151.25			6.33975e+06	488624	1048.19		0.660429	0.868157	0.972607
71	7043962	339813	801.602		7071076	398898	778.243		7222320	560403	1320.52		6905680	503225	1173.98		5516702	565706	1205.67		5193121	633059	1221.31			6.49214e+06	500184	1083.55		0.676304	0.888697	1.00542
70	7032458	339093	809.218		7029085	378131	773.67		7524323	585196	1243.91		6582290	477272	1198.85		5566768	569174	1205.61		5135321	616792	1239.76			6.47837e+06	494276	1078.5		0.67487	0.8782	1.00073
69	7362466	372711	824.329		7277782	383244	771.98		6550208	507313	1198.38		6385262	465388	1120.57		4823477	499320	1077.16		4882787	589014	1150.15			6.21366e+06	469498	1023.76		0.647294	0.834176	0.949941
68	6874094	333239	808.579		6965576	372231	770.149		5973002	453511	1089.86		6056267	446208	1074.94		4336675	448250	1035.53		4535492	544622	1129.92			5.79018e+06	433010	984.828		0.603179	0.769346	0.913815
67	6845638	337719	800.249		6821774	360061	761.884		5592231	433232	1015.61		5338045	389967	969.985		3847723	403089	898.616		4221458	519499	991.103			5.44448e+06	407261	906.241		0.567166	0.723597	0.840895
66	6217352	304181	770.086		6744850	351537	748.401		4439778	358019	905.602		4552064	356891	890.64		3530983	371036	846.905		3555720	433116	940.07			4.84012e+06	362463	850.284		0.504209	0.644003	0.788972
65	5569271	276653	726.055		5851529	314342	718.786		3793144	304041	845.491		3886273	292220	802.813		3044446	323949	749.274		3281081	404620	832.877			4237624	319304	779.216		0.441445	0.56732	0.723029
64	5407962	266464	691.398		5314174	281426	682.709		3509752	290119	761.283		3559076	272042	737.577		2872257	309795	700.705		2874384	359226	769.15			3.92293e+06	296512	723.804		0.408663	0.526825	0.671612
63	4844388	239501	651.784		5207778	279728	646.198		3112231	250077	723.336		3268851	253419	678.027		2613300	278585	646.763		2572098	318376	694.215			3.60311e+06	269948	673.387		0.375346	0.479627	0.624831
62	4589996	220643	617.394		4729029	251535	612.348		3016931	241738	670.05		2956770	226440	635.759		2385996	248067	608.456		2304747	291605	649.154			3.33058e+06	246671	632.193		0.346955	0.438271	0.586608
61	4257360	203912	580.543		4435888	241182	563.993		2709842	213132	654.088		3053527	242106	634.616		2247631	229134	590.534		2166334	269024	598.807			3145097	233082	603.764		0.327633	0.414125	0.560228
60	3980906	182151	566.996		4116288	213362	543.891		2795122	213273	625.106		2866970	217603	613.495		2246175	221957	568.527		2027698	243488	577.005			3.00553e+06	215306	582.503		0.313094	0.382542	0.540501
59	3949988	174026	544.465		4066538	217717	499.286		2766392	197318	624.878		2765364	204495	592.375		2302531	221806	563.868		2026344	239645	546.546			2.97953e+06	209168	561.903		0.310385	0.371637	0.521386
58	3893348	158469	550.15		3801738	183111	507.564		2695121	184318	607.919		2593263	172207	573.199		2227742	193414	558.512		1987731	220104	539.615			2.86649e+06	185270	556.16		0.29861	0.329177	0.516057
57	3888020	148165	545.577		3904524	182543	490.07		2714755	168557	618.252		2611557	170089	562.483		2191052	184256	558.408		1963783	208180	529.514			2.87895e+06	176965	550.717		0.299908	0.314421	0.511007
56	3865908	138428	555.781		3692657	155128	504.251		2775064	171836	605.873		2589790	153228	562.727		2069224	157944	559.09		1980466	194230	530.604			2.82885e+06	161799	553.054		0.294689	0.287475	0.513175
55	3705914	137296	557.439		3790566	153730	500.925		2651428	153371	613.094		2738622	158036	554.462		1950704	148316	554.148		1886063	177156	522.909			2.78722e+06	154651	550.496		0.290352	0.274774	0.510801
54	3141599	110122	563.389		3615400	138698	511.007		2259816	129682	597.202		2123975	115104	556.055		1660218	128082	551.993		1873460	169778	522.086			2.44574e+06	131911	550.289		0.25478	0.234371	0.510609
53	3022121	104574	556.242		3063744	117498	506.929		2109052	118717	596.98		2040438	108438	543.329		1649371	121746	540.012		1636755	140362	513.7			2.25358e+06	118556	542.865		0.234762	0.210643	0.503721
52	2967602	105317	554.333		3222477	124556	513.611		1985592	114363	576.037		1937320	103418	535.522		1600099	126640	533.732		1625445	140244	509.793			2.22309e+06	119090	537.171		0.231585	0.211591	0.498437
51	2728326	104230	539.468		2861853	111486	499.734		1901374	112151	571.177		1923307	107430	520.737		1472862	119972	514.706		1537436	134045	494.821			2.07086e+06	114886	523.441		0.215727	0.204122	0.485697
50	2389008	101735	529.828		2712710	113938	497.821		1709768	107363	544.642		1754728	100036	508.332		1374077	115425	505.941		1450527	129574	487.49			1.89847e+06	111345	512.342		0.197769	0.197831	0.475399
49	2245126	96904	511.237		2465610	114468	474.131		1547456	98869	534.435		1623994	97274	491.674		1156259	103878	485.169		1305928	128412	467.855			1.72406e+06	106634	494.083		0.1796	0.189461	0.458456
48	1978044	96609	503.869		2201333	109776	472.482		1452088	97829	511.431		1500729	97944	480.289		1112012	111518	477.379		1207406	121402	456.484			1.57527e+06	105846	483.656		0.1641	0.188061	0.448781
47	1766834	96106	491.874		2054138	107715	450.268		1325657	99655	498.923		1405126	98142	462.901		995768	109151	466.572		1070593	111876	443.933			1.43635e+06	103774	469.079		0.149629	0.18438	0.435255
46	1644867	97602	494.192		1845878	105998	451.329		1190410	94080	487.396		1223028	92908	446.333		931608	106879	463.83		1010183	113668	430.795			1.30766e+06	101856	462.312		0.136223	0.180971	0.428976
45	1412416	91870	502.266		1597784	104237	444.171		1052399	94152	480.359		1093333	90575	442.898		838381	109389	470.51		882003	108177	423.52			1.14605e+06	99733.3	460.621		0.119387	0.1772	0.427407
44	1302947	102146	517.52		1445121	105236	451.54		941039	92370	480.92		993503	91570	438.177		731572	106238	486.095		795659	105116	416.377			1.03497e+06	100446	465.105		0.107816	0.178466	0.431567
43	1269333	121165	562.188		1352178	120205	474.464		884034	106704	488.347		914874	98293	446.014		689687	119565	516.986		725366	106088	422.886			972579	112003	485.147		0.101316	0.199001	0.450165
42	1081150	116005	593.864		1156585	119653	495.523		749943	101399	513.85		759363	95238	460.892		622529	131004	566.629		691483	123557	429.591			843509	114476	510.058		0.0878706	0.203394	0.473279
41	887572	117724	675.588		965160	118840	551.369		708914	121942	540.129		735818	103806	490.194		542155	135425	625.505		580491	114964	457.079			736685	118784	556.644		0.0767425	0.211047	0.516506
40	898334	139220	729.654		1014698	158438	599.631		624142	128511	603.671		710844	125630	530.729		505954	148822	700.118		555051	134952	488.884			718170	139262	608.781		0.0748138	0.247433	0.564884
39	852778	154851	816.956		923994	169885	683.749		598112	148686	647.025		700060	148081	592.815		492637	162555	774.23		504353	153238	540.208			678656	156216	675.831		0.0706974	0.277555	0.627098
38	789196	156372	863.383		851280	183032	748.147		548555	154532	727.855		587378	146678	647.114		472170	177149	833.775		478921	168711	599.625			621250	164412	736.65		0.0647173	0.292118	0.683532
37	694607	164157	910.389		781829	183497	814.522		497690	165557	771.76		568365	155792	718.247		418812	160451	880.622		425587	174292	655.947			564482	167291	791.914		0.0588036	0.297233	0.734812
36	667637	160434	922.242		726195	190226	851.856		474986	172586	821.252		542031	167845	758.404		396895	173202	895.531		413594	195071	721.245			536890	176561	828.422		0.0559293	0.313702	0.768686
35	605199	158556	904.168		674393	192825	856.162		454945	174690	841.614		528270	171038	806.184		380659	180479	890.822		396261	197995	756.32			506621	179264	842.545		0.0527761	0.318505	0.781791
34	557992	159077	880.378		623931	184810	846.635		414618	171704	833.556		466989	170314	804.329		342067	181992	864.454		369770	201015	791.724			462561	178152	836.846		0.0481863	0.31653	0.776503
33	485918	166046	829.394		572548	193851	804.465		385128	170575	824.487		440570	167974	796.01		325611	193526	829.844		345584	196281	783.068			425893	181376	811.211		0.0443664	0.322257	0.752717
32	463861	167243	801.561		524200	188995	769.044		368278	179100	790.264		420284	179835	773.426		302549	198697	798.462		315119	194492	773.822			399048	184727	784.43		0.04157	0.328212	0.727867
31	419230	175068	762.759		450315	183151	724.393		338351	185342	767.606		383194	177650	740.229		267368	202533	771.108		282444	188891	742.22			356817	185439	751.386		0.0371706	0.329477	0.697205
30	365062	169677	751.067		454237	203634	698.359		297486	187027	742.654		309879	158193	714.102		228124	183236	756.568		216417	139414	711.986			311868	173530	729.123		0.0324881	0.308318	0.676548
29	318010	171677	740.855		355358	184535	681.158		264427	189993	730.354		305482	174318	691.208		232007	218219	751.592		254707	199335	689.373			288332	189680	714.09		0.0300363	0.337011	0.662599
28	452855	202469	741.283		367137	214697	675.475		257279	208819	728.752		308379	206953	683.687		223656	223188	747.882		234173	202354	668.256			307246	209747	707.556		0.0320067	0.372665	0.656536
27	302449	188413	740.535		316871	198846	676.871		244162	212008	727.753		281080	188563	678.692		217492	219950	746.074		219153	216369	661.016			263534	204025	705.157		0.0274531	0.362499	0.65431
26	301905	188177	741.539		352137	233651	680.187		241865	220882	731.439		272394	197384	678.592		210584	217744	737.752		214594	226173	655.591			265580	214002	704.183		0.0276662	0.380226	0.653407
25	283472	177577	728.767		313594	225185	675.764		225150	203687	728.537		274690	207263	680.976		201263	200172	724.485		211189	241654	661.516			251560	209256	700.008		0.0262057	0.371794	0.649532
24	265663	164391	720.142		315736	217198	672.128		219063	194987	723.319		267065	199167	676.033		192925	176469	712.488		196280	226061	662.399			242789	196379	694.418		0.025292	0.348914	0.644346
23	252759	149501	705.99		274050	178318	659.41		203792	166974	717.44		258238	176075	672.777		183299	155173	698.432		182891	211258	658.705			225838	172883	685.459		0.0235262	0.307168	0.636032
22	246562	137388	696.451		260645	158954	648.674		201974	155584	711.466		240255	162010	665.34		181550	140692	696.26		181799	198366	653.302			218798	158832	678.582		0.0227927	0.282204	0.629651
21	238914	119114	691.059		274943	167802	639.27		196613	140811	712.144		232076	145860	657.996		172415	122962	698.282		170236	176820	647.945			214200	145562	674.449		0.0223137	0.258625	0.625817
20	223793	104658	692.167		246695	132074	638.735		182060	119884	718.177		221824	125748	663.607		159164	104907	713.258		166342	149411	642.396			199980	122780	678.057		0.0208324	0.218149	0.629164
19	208437	91449	698.849		277256	114576	641.161		179689	104573	732.704		216653	113148	664.013		161933	87293	734.195		154102	128240	649.641			199678	106546	686.76		0.020801	0.189305	0.63724
18	182246	73565	709.799		214857	91471	648.87		161851	85105	757.191		160392	77793	688.802		133155	55363	754.769		140719	100767	651.18			165537	80677.3	701.769		0.0172444	0.143343	0.651166
17	182877	66298	722.716		220049	92272	664.548		162917	75427	780.276		190047	79287	700.408		156736	70208	777.187		147948	105122	676.122			176762	81435.7	720.209		0.0184138	0.14469	0.668277
16	186967	62556	727.544		191899	71797	674.141		155776	67238	813.522		178081	69051	731.329		147224	54822	778.137		135535	79141	687.542			165914	67434.2	735.369		0.0172837	0.119813	0.682344
15	196071	57203	733.924		210478	67585	683.618		170254	64991	823.197		192423	64892	746.93		160524	53921	778		151466	83128	716.582			180203	65286.7	747.042		0.0187722	0.115997	0.693175
14	201999	53228	731.725		200422	61702	680.633		168244	56329	842.135		192039	60049	758.106		177946	50900	771.905		141452	68484	727.374			180350	58448.7	751.98		0.0187876	0.103848	0.697756
13	209238	49694	731.245		207851	54303	678.16		178370	51837	836.651		207163	58380	768.764		183878	48404	762.173		147458	62826	736.72			188993	54240.7	752.286		0.0196879	0.0963715	0.69804
12	219751	44716	732.434		233125	54613	668.596		187762	46949	840.02		209993	49278	759.884		198476	42924	787.268		148129	54662	738.321			199539	48857	754.421		0.0207866	0.0868062	0.700021
11	230920	41591	743.71		226274	45338	672.778		211774	49806	858.142		234212	51351	763.011		218199	44870	813.079		161509	53021	732.017			213815	47662.8	763.789		0.0222737	0.0846844	0.708715
10	254269	42078	772.208		278825	49776	692.271		229331	46482	881.129		244827	51678	784.663		251858	46245	893.283		177249	50183	733.376			239393	47740.3	792.822		0.0249382	0.0848221	0.735653
9	271143	39171	820.673		260624	43421	725.639		257857	47255	955.925		257858	46727	799.415		273347	46929	972.978		182778	49081	751.21			250601	45430.7	837.64		0.0261058	0.0807185	0.77724
8	281164	39228	890.455		278354	43398	784.696		302289	55896	1033.49		280698	48654	881.343		313715	52278	1091.09		203219	46443	773.488			276573	47649.5	909.093		0.0288114	0.0846608	0.843541
7	319409	43077	976.945		328841	49991	866.964		315923	56359	1144.93		297302	50176	938.635		327350	53381	1201.77		229961	50396	853.017			303131	50563.3	997.043		0.031578	0.0898379	0.925149
6	281940	35263	1067.22		342069	44490	956.637		368289	58798	1267.09		269553	40887	1063.32		283922	39508	1303.89		191178	39389	912.038			289492	43055.8	1095.03		0.0301572	0.076499	1.01607
5	392194	44646	1174.69		366141	49053	1061.3		418326	69749	1365.89		356221	58605	1154.3		436249	72521	1398.65		273380	56668	1041.53			373752	58540.3	1199.39		0.0389347	0.104011	1.11291
4	453196	48948	1248.79		398163	52753	1147.93		476832	80725	1482.14		423589	69818	1261.5		439336	71043	1439.9		310216	61594	1124.03			416889	64146.8	1284.05		0.0434284	0.113972	1.19146
3	417203	49580	1324.85		545392	70803	1230.16		516305	90833	1527.65		442487	74156	1349.13		492596	79857	1480.31		348143	69206	1250.92			460354	72405.8	1360.5		0.0479564	0.128646	1.2624
2	535797	60996	1373.8		528405	72816	1294.49		573174	101728	1587.73		485322	81315	1398.16		504738	78587	1480.16		566427	88169	1322.89			532310	80601.8	1409.54		0.0554522	0.143208	1.3079
1	541628	64911	1417.29		537302	70916	1343.87		620776	106249	1593.28		528272	91566	1443.38		568979	86614	1466.61		429886	90601	1393.68			537807	85142.8	1443.02		0.0560248	0.151277	1.33896

## Sheet: Supplementary Figure 1f
Supplementary Figure 1f - RN31 128µgmL Erythromycin
	1				2				3				4				5				6					average				average [%]
fraction	EGFP	mCherry	A254nm		EGFP	mCherry	A254nm		EGFP	mCherry	A254nm		EGFP	mCherry	A254nm		EGFP	mCherry	A254nm		EGFP	mCherry	A254nm			EGFP	mCherry	A254nm		EGFP	mCherry	A254nm
77	3661150	149850	374.801		4153525	199601	367.977		1955194	192104	291.424		1848532	157644	431.846		2036502	195274	421.64		2326828	144920	318.252			2.66362e+06	173232	367.657		0.277477	0.307788	0.341146
76	4335971	172835	465.426		5037276	230197	482.499		2126672	153320	374.41		2346435	201027	513.141		2590988	259130	542.872		3031971	184270	436.513			3.24489e+06	200130	469.143		0.338029	0.355579	0.435315
75	4796708	201126	515.51		5542385	261408	561.334		2859117	204041	514.847		3058549	265599	675.467		2982744	289897	652.497		3669844	223849	540.377			3.81822e+06	240987	576.672		0.397755	0.428171	0.53509
74	5067746	206145	553.064		6105934	285462	621.495		3511532	249796	600.793		3498789	304282	774.641		3335188	327045	728.19		4438824	266471	623.86			4.32634e+06	273200	650.341		0.450686	0.485406	0.603446
73	5397234	222933	586.576		6533590	303488	673.395		4088296	284293	720.112		4084821	345394	879.354		3602836	350445	804.715		4742074	297313	689.923			4.74148e+06	300644	725.679		0.493932	0.534167	0.673352
72	5463466	225936	608.083		6412572	298023	657.633		4518946	318151	784.039		4247723	362801	952.164		3730234	367509	793.624		4790336	289530	695.906			4.86055e+06	310325	748.575		0.506336	0.551367	0.694597
71	5583695	232256	622.7		6170752	285257	676.603		4591676	324032	811.284		4314608	368657	951.898		3598456	347721	786.992		5012038	311064	697.196			4.87854e+06	311498	757.779		0.508211	0.553451	0.703137
70	5583695	232256	631.826		6430518	307457	644.365		4526955	321968	806.412		4173740	362909	926.219		3382606	324488	740.101		4406856	273300	672.435			4.75073e+06	303730	736.893		0.494896	0.539649	0.683758
69	5444982	233036	631.773		5993864	280429	660.532		4124272	288990	767.609		3867167	344036	883.075		3046947	298050	684.338		4246710	266172	631.06			4.45399e+06	285119	709.731		0.463984	0.506582	0.658554
68	5656352	234845	618.853		5675340	275914	622.273		3806302	263046	727.519		3560511	308698	806.926		2800448	271578	637.271		3793432	240971	593.2			4.2154e+06	265842	667.674		0.439129	0.472332	0.61953
67	5276500	219680	607.115		5641256	261841	631.335		3471811	244482	672.615		3160336	278585	759.876		2578783	252812	581.763		3492180	217836	537.948			3936811	245873	631.775		0.410108	0.436852	0.58622
66	4924033	206720	569.639		5272185	247730	572.806		3159584	231408	627.003		2681404	239375	692.211		2332880	232187	545.147		3186257	210523	503.366			3.59272e+06	227990	585.029		0.374264	0.40508	0.542844
65	4276788	176031	553.577		4764696	223045	570.386		2635412	194420	570.623		2321237	204516	648.678		1989278	196439	508.397		2710831	176793	458.858			3.11637e+06	195207	551.753		0.324641	0.346833	0.511968
64	4150578	172512	514.367		4647281	216790	511.26		2396999	177818	544.49		2227511	199841	620.936		1881292	187836	477.333		2602602	165835	430.876			2.98438e+06	186772	516.544		0.310891	0.331845	0.479297
63	3924267	164366	492.85		4454526	216119	505.6		2186394	164163	495.6		2029515	182590	597.314		1832040	176882	460.417		2641900	168471	402.156			2.84477e+06	178765	492.323		0.296348	0.317619	0.456823
62	3711626	146954	465.416		4172053	187304	467.878		2079566	152309	489.65		1946336	171369	579.694		1786758	161618	445.709		2303163	141545	390.571			2.66658e+06	160183	473.153		0.277785	0.284604	0.439035
61	3535622	139428	444.568		3936958	165002	456.131		1964418	143384	457.566		1875325	157584	559.676		1771464	152524	445.553		2204118	125324	380.882			2.54798e+06	147208	457.396		0.26543	0.26155	0.424414
60	3494521	130275	438.756		4002995	155911	464.031		1964951	136424	462.607		1911163	149946	556.071		1872001	138565	449.78		2226313	116657	379.662			2.57866e+06	137963	458.485		0.268626	0.245124	0.425424
59	3632481	114221	438.67		4346467	143897	470.235		2046820	134631	449.921		1987830	147775	554.844		2020992	138569	461.028		2377185	123235	381.95			2.7353e+06	133721	459.441		0.284943	0.237588	0.426312
58	3836209	111055	449.34		4662342	144858	489.651		2025789	123603	462.32		2008107	138015	562.498		2139954	134007	472.216		2474551	113397	390.342			2.85783e+06	127489	471.061		0.297707	0.226515	0.437094
57	4152220	102378	468.115		4720160	134042	509.797		2070464	117566	462.248		2026575	125944	570.262		2172493	121055	488.532		2370719	102312	396.91			2.91877e+06	117216	482.644		0.304056	0.208263	0.447842
56	4428218	99961	492.988		5020182	128318	527.733		2183600	111860	475.222		2068387	128807	581.726		2198464	113725	494.706		2359398	98878	406.285			3.04304e+06	113592	496.443		0.317002	0.201823	0.460646
55	4562838	96838	512.875		4804389	115987	542.555		2143847	108996	478.562		2093909	116561	588.742		2190275	116091	507.148		2313100	91880	410.627			3.01806e+06	107726	506.752		0.314399	0.1914	0.470211
54	4603048	87094	525.73		4468536	114795	546.719		1813333	84732	487.342		1865399	103379	609.231		2158613	113061	503.203		2114430	83891	415.524			2.83723e+06	97825.3	514.625		0.295562	0.17381	0.477517
53	4486637	83677	536.398		4045738	105037	544.305		1815218	83808	484.34		1758695	97143	597.635		1903741	99556	505.512		2003914	85008	415.167			2.66899e+06	92371.5	513.893		0.278036	0.16412	0.476837
52	4416834	90336	530.973		4113418	108735	536.313		1823274	86741	488.189		1711958	99733	603.207		1748058	101175	497.695		1834995	80379	410.952			2.60809e+06	94516.5	511.222		0.271692	0.167931	0.474359
51	4107658	83325	521.178		3743615	110065	518.253		1711887	83541	479.251		1592014	98336	604.932		1736252	107951	491.163		1797478	84420	406.835			2.44815e+06	94606.3	503.602		0.255031	0.168091	0.467289
50	3882080	82465	508.66		3443727	112731	506.828		1599362	86180	479.35		1441504	96179	590.459		1480445	103892	484.448		1535966	78143	398.914			2230514	93265	494.776		0.232359	0.165708	0.4591
49	3342040	81935	489.984		2954312	119885	492.988		1400354	85510	467.429		1323847	102041	579.666		1295734	101997	479.8		1407867	81410	394.353			1.95403e+06	95463	484.037		0.203556	0.169613	0.449134
48	3045111	86669	480.955		2705926	116684	491.308		1330621	88562	463.645		1264601	106114	572.078		1154837	105185	479.685		1297498	85492	389.423			1.79977e+06	98117.7	479.516		0.187486	0.17433	0.444939
47	2571787	85675	475.364		2337374	119181	503.39		1205296	92004	454.758		1156812	111935	571.954		1099588	116118	490.927		1178637	85721	392.204			1.59158e+06	101772	481.433		0.165799	0.180823	0.446718
46	2364848	88435	480.248		1783770	105139	526.642		1072979	92623	453.674		951623	108112	571.273		1018831	135277	512.93		1088175	93517	400.688			1.38004e+06	103850	490.909		0.143762	0.184515	0.455511
45	1988551	94518	502.81		1417828	100861	575.392		932170	92650	454.137		883610	113229	588.314		833028	128181	553.22		959217	96665	416.393			1.16907e+06	104351	515.044		0.121785	0.185404	0.477906
44	1844406	102333	539.894		1787181	155180	648.398		821516	96798	460.631		742254	117448	607.262		765826	148056	616.806		863080	107792	454.163			1.13738e+06	121268	554.526		0.118484	0.215461	0.51454
43	1589580	116944	604.923		1585738	174635	694.157		760398	107207	484.316		707157	134772	659.22		685585	165254	700.966		787705	115926	493.093			1.01936e+06	135790	606.112		0.10619	0.241263	0.562407
42	1440286	133205	689.164		1363918	206765	800.903		694307	119641	507.805		645213	151527	712.795		692702	207966	806.463		717369	133863	568.119			925632	158828	680.875		0.0964257	0.282196	0.631779
41	1263962	157357	793.893		1129855	215331	911.321		612707	128814	573.329		533970	150772	805.263		578166	212894	928.979		652590	150914	637.606			795208	169347	775.065		0.082839	0.300886	0.719177
40	1278332	203560	916.382		1017813	235738	1002.97		592227	149386	625.66		532594	178920	906.522		540648	239548	1037.45		594048	166419	740.127			759277	195595	871.519		0.0790959	0.347522	0.808676
39	1220684	238547	1026.43		1047194	298551	1125.84		528249	173073	730.685		476434	195297	1011.76		499362	245939	1160.6		575361	185542	825.864			724547	222825	980.197		0.0754781	0.395902	0.909518
38	1114699	265145	1128.6		1015084	303784	1129.23		510074	190405	802.535		454982	210140	1122.8		449413	252665	1216.92		516423	188386	916.571			676779	235088	1052.78		0.0705019	0.417689	0.976865
37	1012724	292376	1198.37		952927	326580	1138.03		471635	198542	907.005		433618	229100	1190.85		446974	284764	1276.41		487271	208295	983.743			634192	256610	1115.74		0.0660655	0.455928	1.03528
36	929076	300344	1230.56		797846	315915	1162.08		455264	220839	967.412		412961	241431	1255.84		408455	291013	1261.71		480271	224493	1019.85			580646	265672	1149.58		0.0604874	0.472031	1.06668
35	896438	324705	1226.45		780945	338968	1123		420959	222506	1024.48		386843	249322	1255.62		390451	312945	1251.85		429411	220896	1033.63			550841	278224	1152.5		0.0573826	0.494331	1.0694
34	754921	316083	1202.58		709316	355539	1089.9		396879	234033	1041.4		359551	266358	1249.74		346121	326415	1202.52		384075	226596	1013.54			491810	287504	1133.28		0.0512332	0.51082	1.05156
33	706959	324164	1156.69		633748	358363	1039.25		364860	241122	1032.92		326362	275883	1203.37		344788	371041	1153.03		368759	252210	987.529			457579	303797	1095.46		0.0476673	0.539768	1.01647
32	654453	344345	1104.45		535999	346039	993.569		344207	250920	1012.26		306856	299618	1157.82		295570	366010	1114.71		330316	255436	947.099			411234	310395	1054.98		0.0428393	0.55149	0.978911
31	603352	361294	1056.32		544768	403922	964.605		306640	253983	970.476		278192	311852	1111.78		290897	388366	1075.54		306942	268065	914.965			388465	331247	1015.61		0.0404675	0.58854	0.942379
30	500284	331426	1013.13		463499	384276	929.073		253035	238228	938.427		237207	277505	1069.82		196027	285338	1054.05		235960	227891	890.118			314335	290777	982.435		0.0327452	0.516636	0.911595
29	428455	315409	981.695		382694	330000	914.945		243004	254501	911.754		228706	295834	1044.17		257954	423103	1026.06		257335	287546	871.136			299691	317732	958.293		0.0312197	0.564527	0.889193
28	464762	348746	946.911		343832	319700	887.108		239582	294711	891.634		211539	313440	1020.86		229478	369427	1001.28		258250	305669	858.077			291240	325282	934.313		0.0303393	0.577942	0.866942
27	447283	353961	927.871		385209	375245	870.809		257799	346186	880.037		211806	328496	992.987		224033	361733	964.785		252791	322218	846.798			296487	347973	913.881		0.0308858	0.618258	0.847984
26	412920	338625	893.062		315510	299202	838.358		231277	329429	872.238		199787	315351	975.172		207070	316316	933.667		225956	291022	827.375			265420	314991	889.979		0.0276495	0.559657	0.825805
25	390859	325659	868.622		349111	338132	820.794		217209	319697	851.876		194826	308472	936.423		205450	297940	886.605		218626	277179	812.002			262680	311180	862.72		0.0273641	0.552886	0.800512
24	369210	305068	835.086		338219	305187	788.052		208214	309251	840.602		188032	274132	911.008		197143	264823	861.064		213699	250528	789.929			252420	284832	837.624		0.0262952	0.506071	0.777225
23	339267	273365	813.499		295778	256576	774.548		198115	283011	810.493		176222	237283	874.777		181966	228319	829.743		200001	226670	771.625			231892	250871	812.448		0.0241568	0.445732	0.753864
22	340754	255279	787.211		298955	261265	757.43		194146	250672	793.747		169978	221049	851.966		194904	219216	819.765		206100	223217	757.557			234140	238450	794.613		0.0243909	0.423663	0.737315
21	306614	225615	776.352		269101	216152	748.253		186671	219768	773.315		169752	201362	834.44		177081	177932	814.484		195164	195073	747.496			217397	205984	782.39		0.0226469	0.365979	0.725974
20	292211	204124	765.554		244513	179982	749.703		174431	191206	762.024		150842	164033	823.122		174476	155661	823.627		179333	159353	744.215			202634	175726	778.041		0.021109	0.31222	0.721938
19	270304	181569	766.746		242820	175679	749.561		169834	169149	763.162		152695	152046	826.816		161173	131691	836.137		174882	143371	741.665			195285	158918	780.681		0.0203433	0.282355	0.724388
18	237051	146668	771.55		198909	121731	756.019		136000	104302	763.66		104761	84873	830.042		122658	83837	848.61		152677	115234	738.648			158676	109441	784.755		0.0165297	0.194448	0.728168
17	231797	126405	778.85		202300	115560	759.487		160584	124021	783.304		137546	104479	844.622		171307	110892	854.744		168850	114196	735.315			178731	115926	792.72		0.0186189	0.205969	0.735559
16	235126	126481	784.247		212542	106870	756.93		160363	110901	789.486		138588	91947	847.091		167578	87128	850.972		157518	94556	724.06			178619	102980	792.131		0.0186072	0.18297	0.735013
15	236648	109409	783.492		215471	94585	746.92		156724	96237	805.616		152464	90844	843.88		179928	82599	841.595		164662	90357	717.928			184316	94005.2	789.905		0.0192007	0.167023	0.732947
14	230926	102634	778.755		240927	95383	734.783		162573	85926	805.301		148464	78759	837.738		198062	79641	839.17		168115	80904	703.113			191511	87207.8	783.143		0.0199502	0.154946	0.726673
13	236193	93553	765.245		232597	84496	728.795		173790	81822	795.671		162686	73127	819.777		199768	69481	837.485		189363	77798	699.533			199066	80046.2	774.418		0.0207373	0.142221	0.718577
12	241152	79634	754.983		240019	76502	724.836		181643	73803	792.566		173063	67260	824.978		238575	67778	878.27		191594	66332	706.903			211008	71884.8	780.423		0.0219812	0.127721	0.724149
11	260436	76034	757.715		280181	74695	749.214		188854	69937	785.833		193462	66127	835.717		256881	63160	920.065		210721	63275	721.932			231756	68871.3	795.079		0.0241426	0.122366	0.737748
10	273455	71617	765.334		279509	67802	781.654		212573	65879	800.885		210601	60789	872.255		283712	62327	1018.37		237733	61115	778.592			249597	64921.5	836.182		0.0260012	0.115349	0.775887
9	284027	64201	810.355		325258	68625	851.582		232773	61586	840.679		231769	62590	942.988		340991	72245	1117.7		252969	59600	824.623			277964	64807.8	897.987		0.0289563	0.115147	0.833236
8	315211	66145	857.302		350259	65495	923.654		261640	64032	895.933		252790	62464	1012.36		369655	67462	1248.12		279900	59491	925.293			304909	64181.5	977.11		0.0317632	0.114034	0.906653
7	322693	63438	952.521		366272	68473	1029.78		284412	62189	998.904		287679	65409	1129.79		388933	73918	1364.28		302668	61761	998.372			325443	65864.7	1078.94		0.0339023	0.117024	1.00114
6	327499	54943	1036.75		374465	63739	1125.42		281446	52103	1088.56		243088	51136	1210.45		277245	45456	1472.91		292441	52972	1107.02			299364	53391.5	1173.52		0.0311856	0.0948628	1.0889
5	394723	61175	1155.2		439060	67342	1231.82		364194	73550	1234.81		354202	78530	1326.14		388344	65650	1576.61		393880	72560	1184.28			389067	69801.2	1284.81		0.0405302	0.124018	1.19217
4	455973	70466	1251.31		469082	77539	1321.22		446741	80821	1330.41		384180	80109	1384.17		559988	95202	1609.25		416735	76321	1257.75			455450	80076.3	1359.02		0.0474454	0.142275	1.26102
3	518032	78263	1338.05		524818	85629	1386.94		478114	95229	1456.74		525404	102612	1450.62		494506	76179	1660.34		438341	77003	1318.39			496536	85819.2	1435.18		0.0517255	0.152478	1.33169
2	532345	81659	1412.1		546314	88884	1438.35		524444	102087	1522.95		568298	107338	1500.69		684331	115080	1678.62		465216	86036	1329.99			553491	96847.3	1480.45		0.0576587	0.172072	1.3737
1	584268	85817	1466.11		619510	100042	1448.13		590787	115327	1592.12		804138	134157	1523.39		571457	88804	1683.78		494747	83532	1341.83			610818	101280	1509.23		0.0636306	0.179948	1.4004
